# Supplementary material for: SLC4A11 mediates ammonia import and promotes cancer stemness in hepatocellular carcinoma
Source: JCI Insight. 2024 Nov 8;9(21):e184826. doi: 10.1172/jci.insight.184826 (PMC11601557; doi:10.1172/jci.insight.184826)
Supplement: Supporting data values [file jciinsight-9-184826-s292.xlsx]

## Sheet: 1B
Mean ammonia concentration	HCC incidence
2.46367	0.016129
7.82605	0.0358306
12.3948	0.0277598
17.32	0.0328481
22.2888	0.0333511
27.2254	0.0417852
32.1981	0.0496868
37.1986	0.0497352
42.2179	0.0469155
47.2321	0.0549898
52.2033	0.0638736
57.2408	0.0722521
62.2418	0.0643087
67.2432	0.060686
72.2482	0.0683706
77.2645	0.0685453
82.2741	0.0583409
87.2668	0.0722279
92.2972	0.0786974
99.5437	0.0663176

## Sheet: 1C
Years	Ammonia low	Ammonia high
0	0
2.00046	0
2.00274	2.25305e-05
2.0032	2.25305e-05
2.00548	2.25305e-05
2.00594	2.25305e-05
2.00822	2.25305e-05
2.00868	2.25305e-05
2.01096	9.71782e-05
2.01142	9.71782e-05
2.0137	0.000213576
2.01644	0.000213576
2.01689	0.000213576
2.01918	0.000295354
2.02192	0.000295354
2.02466	0.000295354
2.02511	0.000295354
2.0274	0.000317942
2.03014	0.000339238
2.03288	0.000353276
2.03333	0.000353276
2.03562	0.000353276
2.03836	0.000353276
2.0411	0.000353276
2.04384	0.000353276
2.04658	0.000353276
2.04703	0.000353276
2.04932	0.000353276
2.05205	0.000353276
2.05251	0.000353276
2.05479	0.000353276
2.05525	0.000353276
2.05753	0.000353276
2.05811	0.000353276
2.06027	0.000353276
2.06073	0.000353276
2.06301	0.000353276
2.06347	0.000353276
2.06575	0.000353276
2.06849	0.000353276
2.07123	0.000364001
2.07169	0.000364001
2.07397	0.000364001
2.07671	0.000364001
2.07717	0.000364001
2.07945	0.000364001
2.08219	0.000364001
2.08493	0.000364001
2.08539	0.000364001
2.08767	0.000364001
2.08813	0.000364001
2.09041	0.000364001
2.09098	0.000364001
2.09315	0.000364001
2.09589	0.000364001
2.09635	0.000364001
2.09863	0.000364001
2.09909	0.000364001
2.10137	0.00037339
2.10411	0.00037339
2.10685	0.00037339
2.10731	0.00037339
2.10959	0.00037339
2.11005	0.00037339
2.11233	0.000387438
2.11507	0.000387438
2.11553	0.000387438
2.11781	0.000387438
2.12055	0.000387438
2.12329	0.000387438
2.12374	0.000387438
2.12603	0.000387438
2.12648	0.000387438
2.12877	0.000387438
2.12922	0.000387438
2.12934	0.000387438
2.13151	0.000387438
2.13425	0.000387438
2.1347	0.000387438
2.13699	0.000387438
2.13744	0.000387438
2.13973	0.000387438
2.14018	0.000387438
2.14247	0.000387438
2.14292	0.000387438
2.14304	0.000387438
2.14521	0.000387438
2.14795	0.000387438
2.15068	0.000387438
2.15342	0.000387438
2.15616	0.000387438
2.1589	0.000387438
2.16164	0.000387438
2.1621	0.000387438
2.16438	0.000387438
2.16484	0.000387438
2.16712	0.000416475
2.16986	0.000416475
2.17032	0.000416475
2.1726	0.000416475
2.17306	0.000416475
2.17534	0.000439383
2.1758	0.000439383
2.17808	0.000439383
2.18082	0.000439383
2.18356	0.000477624
2.1863	0.000477624
2.18676	0.000477624
2.18904	0.000477624
2.1895	0.000477624
2.19178	0.000477624
2.19452	0.000477624
2.19498	0.000477624
2.19726	0.000503589
2.19772	0.000503589
2.2	0.000503589
2.20046	0.000503589
2.20274	0.000530327
2.2032	0.000530327
2.20548	0.000530327
2.20594	0.000530327
2.20822	0.000530327
2.20868	0.000530327
2.21096	0.000556807
2.21142	0.000556807
2.2137	0.000556807
2.21427	0.000556807
2.21644	0.000592949
2.21918	0.000592949
2.21963	0.000592949
2.22192	0.000592949
2.22237	0.000592949
2.22466	0.000592949
2.22511	0.000592949
2.2274	0.000592949
2.23014	0.000592949
2.23288	0.000592949
2.23562	0.000592949
2.23836	0.000592949
2.2411	0.000592949
2.24155	0.000592949
2.24384	0.00061249
2.24429	0.00061249
2.24658	0.00061249
2.24932	0.00061249
2.25205	0.00061249
2.25251	0.00061249
2.25263	0.00061249
2.25479	0.00061249
2.25753	0.00061249
2.26027	0.00061249
2.26073	0.00061249
2.26301	0.000632384
2.26358	0.000632384
2.26575	0.000711715
2.26849	0.000711715
2.26895	0.000711715
2.27123	0.00072
2.27169	0.00072
2.27397	0.00072
2.27443	0.00072
2.27671	0.00072
2.27945	0.00072
2.28219	0.000752788
2.28265	0.000752788
2.28493	0.000752788
2.28767	0.000772757
2.29041	0.000834802
2.29087	0.000834802
2.29315	0.000834802
2.29361	0.000834802
2.29589	0.000834802
2.29635	0.000834802
2.29863	0.000834802
2.30137	0.000834802
2.30183	0.000834802
2.30411	0.00088757
2.30457	0.00088757
2.30468	0.00088757
2.30685	0.00088757
2.30731	0.00088757
2.30959	0.000910903
2.31233	0.000910903
2.31279	0.000910903
2.31507	0.000910903
2.31781	0.000910903
2.31826	0.000910903
2.32055	0.000934966
2.321	0.000934966
2.32329	0.000934966
2.32374	0.000934966
2.32603	0.000947186
2.32648	0.000947186
2.32877	0.000947186
2.32922	0.000947186
2.32934	0.000947186
2.33151	0.000947186
2.33425	0.000947186
2.3347	0.000947186
2.33699	0.000978542
2.33744	0.000978542
2.33973	0.000978542
2.34018	0.000978542
2.34247	0.000978542
2.34521	0.000978542
2.34795	0.000978542
2.3484	0.000978542
2.35068	0.0011251
2.35114	0.0011251
2.35342	0.0011251
2.35388	0.0011251
2.35616	0.0011251
2.35662	0.0011251
2.3589	0.0011251
2.35936	0.0011251
2.36164	0.0011251
2.36438	0.0011251
2.36712	0.0011461
2.36986	0.0011461
2.3726	0.0011461
2.37306	0.0011461
2.37534	0.0011461
2.37808	0.0011461
2.37854	0.0011461
2.38082	0.0011461
2.38356	0.0011461
2.38402	0.0011461
2.3863	0.00116111
2.38676	0.00116111
2.38904	0.00116111
2.3895	0.00116111
2.39178	0.00117319
2.39452	0.00117319
2.39498	0.00117319
2.39726	0.00119338
2.39772	0.00119338
2.4	0.00119338
2.40046	0.00119338
2.40274	0.00121787
2.4032	0.00121787
2.40548	0.00121787
2.40594	0.00121787
2.40822	0.00121787
2.40868	0.00121787
2.41096	0.00121787
2.4137	0.00121787
2.41644	0.00121787
2.41689	0.00121787
2.41918	0.00121787
2.41963	0.00121787
2.42192	0.0012457
2.42466	0.0012457
2.4274	0.0012457
2.43014	0.00136001
2.43059	0.00136001
2.43071	0.00136001
2.43288	0.00136001
2.43333	0.00136001
2.43562	0.00136001
2.43836	0.00136001
2.4411	0.00136001
2.44155	0.00136001
2.44384	0.00136001
2.44429	0.00136001
2.44658	0.00139346
2.44932	0.00139346
2.45205	0.00139346
2.45251	0.00139346
2.45479	0.00139346
2.45525	0.00139346
2.45753	0.00139346
2.45799	0.00139346
2.46027	0.00139346
2.46301	0.00160429
2.46347	0.00160429
2.46575	0.001617
2.46621	0.001617
2.46632	0.001617
2.46849	0.00163814
2.47123	0.00167988
2.47397	0.00167988
2.47443	0.00167988
2.47671	0.00167988
2.47945	0.00167988
2.47991	0.00167988
2.48219	0.00167988
2.48265	0.00167988
2.48493	0.00167988
2.48767	0.00167988
2.49041	0.00169845
2.49315	0.00169845
2.49361	0.00169845
2.49589	0.00173471
2.49863	0.00173471
2.49909	0.00173471
2.50137	0.00173471
2.50411	0.00173471
2.50685	0.00173471
2.50742	0.00173471
2.50959	0.00173471
2.51233	0.00173471
2.51279	0.00173471
2.51507	0.00173471
2.51781	0.00173471
2.51826	0.00173471
2.52055	0.00173471
2.521	0.00173471
2.52329	0.00173471
2.52374	0.00173471
2.52603	0.00173471
2.52877	0.00173471
2.52922	0.00173471
2.53151	0.00178581
2.53196	0.00178581
2.53425	0.00178581
2.5347	0.00178581
2.53699	0.00178581
2.53744	0.00178581
2.53973	0.00178581
2.54018	0.00178581
2.54247	0.00178581
2.54521	0.00178581
2.54566	0.00178581
2.54795	0.00178581
2.55068	0.00180677
2.55114	0.00180677
2.55342	0.00182188
2.55616	0.00182188
2.5589	0.00182188
2.56164	0.00182188
2.56438	0.00182188
2.56712	0.00183385
2.56986	0.00183385
2.5726	0.00187297
2.57534	0.00187297
2.5758	0.00187297
2.57808	0.00187297
2.58082	0.00187297
2.58356	0.00187297
2.5863	0.00188816
2.58676	0.00188816
2.58904	0.00188816
2.59178	0.0019003
2.59452	0.00192435
2.59726	0.00192435
2.6	0.00192435
2.60274	0.00194109
2.60331	0.00194109
2.60548	0.00194109
2.60594	0.00194109
2.60822	0.00194109
2.61096	0.00194109
2.61142	0.00194109
2.6137	0.00194109
2.61416	0.00194109
2.61644	0.00194109
2.61918	0.00194109
2.61963	0.00194109
2.62192	0.00194109
2.62466	0.00194109
2.62511	0.00194109
2.6274	0.00194109
2.63014	0.00194109
2.63288	0.00194109
2.63333	0.00194109
2.63345	0.00194109
2.63562	0.001968
2.63836	0.001968
2.63881	0.001968
2.6411	0.001968
2.64155	0.001968
2.64384	0.0020248
2.64658	0.0020248
2.64932	0.00205732
2.65205	0.00205732
2.65251	0.00205732
2.65479	0.00205732
2.65525	0.00205732
2.65753	0.00205732
2.66027	0.00208184
2.66073	0.00208184
2.66301	0.00208184
2.66358	0.00208184
2.66575	0.00208184
2.66621	0.00208184
2.66849	0.00208184
2.66895	0.00208184
2.67123	0.00208184
2.67169	0.00208184
2.67397	0.00213496
2.67671	0.00213496
2.67945	0.00215055
2.68219	0.00215055
2.68265	0.00215055
2.68493	0.00227589
2.68539	0.00227589
2.68767	0.00227589
2.69041	0.00229818
2.69087	0.00229818
2.69315	0.00240815
2.69361	0.00240815
2.69589	0.00240815
2.69863	0.00240815
2.70137	0.00240815
2.70411	0.00240815
2.70685	0.00240815
2.70959	0.00240815
2.71005	0.00240815
2.71233	0.00240815
2.71279	0.00240815
2.71507	0.00240815
2.71553	0.00240815
2.71781	0.00240815
2.72055	0.00278254
2.721	0.00278254
2.72329	0.00278254
2.72374	0.00278254
2.72603	0.00278254
2.72877	0.00280704
2.73151	0.00280704
2.73425	0.00280704
2.73699	0.00280704
2.73973	0.00280704
2.74247	0.00280704
2.74521	0.00280704
2.74795	0.00280704
2.75068	0.00280704
2.75114	0.00280704
2.75342	0.00280704
2.75388	0.00280704
2.75616	0.00280704
2.75936	0.00280704
2.76164	0.00286461
2.7621	0.00286461
2.76438	0.00286461
2.76484	0.00286461
2.76712	0.00288472
2.76758	0.00288472
2.76986	0.00288472
2.77032	0.00288472
2.7726	0.00291569
2.77306	0.00291569
2.77317	0.00291569
2.77534	0.00291569
2.77808	0.00291569
2.77865	0.00291569
2.78082	0.00291569
2.78128	0.00291569
2.78356	0.00291569
2.7863	0.00291569
2.78904	0.00291569
2.7895	0.00291569
2.79178	0.00291569
2.79452	0.00293373
2.79726	0.00296209
2.79772	0.00296209
2.8	0.00297514
2.80046	0.00297514
2.80274	0.00297514
2.8032	0.00297514
2.80548	0.00297514
2.80822	0.00297514
2.81096	0.00297514
2.8137	0.00299522
2.81416	0.00299522
2.81644	0.00299522
2.81918	0.00299522
2.81963	0.00299522
2.82192	0.00299522
2.82237	0.00299522
2.82466	0.00299522
2.8274	0.00299522
2.83014	0.00299522
2.83288	0.00299522
2.83562	0.00299522
2.83607	0.00299522
2.83836	0.00299522
2.83881	0.00299522
2.8411	0.00299522
2.84384	0.00299522
2.84429	0.00299522
2.84658	0.00299522
2.84932	0.00299522
2.84977	0.00299522
2.85205	0.00299522
2.85251	0.00299522
2.85479	0.00299522
2.85525	0.00299522
2.85753	0.00299522
2.86027	0.00299522
2.86073	0.00299522
2.86301	0.00299522
2.86347	0.00299522
2.86575	0.00299522
2.86621	0.00299522
2.86849	0.00299522
2.86895	0.00299522
2.87123	0.00299522
2.87169	0.00299522
2.87397	0.00299522
2.87443	0.00299522
2.87671	0.00299522
2.87728	0.00299522
2.87945	0.00304581
2.87991	0.00304581
2.88219	0.00304581
2.88493	0.00304581
2.88539	0.00304581
2.88767	0.00304581
2.89041	0.00304581
2.89087	0.00304581
2.89315	0.00304581
2.89589	0.00304581
2.89635	0.00304581
2.89863	0.00304581
2.89909	0.00304581
2.90137	0.00304581
2.90411	0.00304581
2.90685	0.00304581
2.90731	0.00304581
2.90959	0.00304581
2.91233	0.00304581
2.91279	0.00304581
2.91507	0.00304581
2.91553	0.00304581
2.91564	0.00304581
2.91781	0.00304581
2.91826	0.00304581
2.92055	0.00304581
2.92329	0.00304581
2.92374	0.00304581
2.92603	0.00304581
2.92877	0.00304581
2.92922	0.00304581
2.93151	0.00304581
2.93425	0.00304581
2.9347	0.00304581
2.93699	0.00312284
2.93973	0.00312284
2.94247	0.00313999
2.94292	0.00313999
2.94521	0.00313999
2.94795	0.00313999
2.95068	0.00313999
2.95126	0.00313999
2.95342	0.00313999
2.95616	0.00313999
2.95662	0.00313999
2.95674	0.00313999
2.9589	0.00313999
2.96164	0.00313999
2.96438	0.00313999
2.96484	0.00313999
2.96712	0.00363346
2.96986	0.00363346
2.97032	0.00363346
2.9726	0.00368116
2.97306	0.00368116
2.97534	0.00368116
2.9758	0.00368116
2.97808	0.00368116
2.97854	0.00368116
2.97865	0.00368116
2.98082	0.00368116
2.98128	0.00368116
2.98356	0.00368116
2.9863	0.00368116
2.98904	0.0037398
2.99178	0.00410374
2.99224	0.00410374
2.99452	0.00410374
2.99498	0.00410374
2.99726	0.00410374
3	0.00410374
3.00046	0.00410374
3.00274	0.00410374
3.00331	0.00410374
3.00548	0.00410374
3.00594	0.00410374
3.00822	0.00410374
3.00868	0.00410374
3.01096	0.00410374
3.01142	0.00410374
3.0137	0.00414152
3.01416	0.00414152
3.01644	0.00414152
3.01963	0.00414152
3.02192	0.00414152
3.02466	0.00418111
3.02511	0.00418111
3.0274	0.00418111
3.02797	0.00418111
3.03014	0.00418111
3.03059	0.00418111
3.03071	0.00418111
3.03288	0.00418111
3.03562	0.00418111
3.03836	0.00418111
3.03881	0.00418111
3.0411	0.00429255
3.04155	0.00429255
3.04384	0.00429255
3.04703	0.00429255
3.04932	0.00429255
3.04977	0.00429255
3.05205	0.00429255
3.05251	0.00429255
3.05479	0.00429255
3.05525	0.00429255
3.05753	0.00429255
3.06027	0.00429255
3.06073	0.00429255
3.06301	0.00429255
3.06347	0.00429255
3.06575	0.00429255
3.06621	0.00429255
3.06849	0.00429255
3.06895	0.00429255
3.07123	0.00429255
3.07397	0.00429255
3.07671	0.00429255
3.07717	0.00429255
3.07945	0.00429255
3.07991	0.00429255
3.08219	0.00430519
3.08493	0.00433448
3.08767	0.00433448
3.09041	0.00433448
3.09315	0.00433448
3.09589	0.00433448
3.09863	0.00435179
3.09909	0.00435179
3.10137	0.00435179
3.10183	0.00435179
3.10194	0.00435179
3.10411	0.00435179
3.10457	0.00435179
3.10468	0.00435179
3.10685	0.00435179
3.10731	0.00435179
3.10959	0.00435179
3.11005	0.00435179
3.11233	0.00435179
3.11279	0.00435179
3.11507	0.00441758
3.11781	0.00443563
3.11826	0.00443563
3.12055	0.00443563
3.12329	0.00446462
3.12603	0.00446462
3.12877	0.00446462
3.13151	0.00446462
3.13196	0.00446462
3.13425	0.00446462
3.1347	0.00446462
3.13699	0.00446462
3.13744	0.00446462
3.13973	0.00446462
3.14247	0.00446462
3.14304	0.00446462
3.14521	0.00448818
3.14795	0.00479354
3.15068	0.00479354
3.15114	0.00479354
3.15342	0.00479354
3.15388	0.00479354
3.15616	0.00479354
3.15662	0.00479354
3.1589	0.0048758
3.15947	0.0048758
3.16164	0.0048758
3.1621	0.0048758
3.16221	0.0048758
3.16438	0.00493165
3.16712	0.00493165
3.16758	0.00493165
3.16986	0.00494459
3.17032	0.00494459
3.1726	0.00504846
3.17306	0.00504846
3.17317	0.00504846
3.17534	0.00504846
3.17808	0.00504846
3.18082	0.00526789
3.18128	0.00526789
3.18139	0.00526789
3.18356	0.00526789
3.18402	0.00526789
3.1863	0.00526789
3.18676	0.00526789
3.18904	0.00526789
3.19178	0.00526789
3.19224	0.00526789
3.19452	0.00526789
3.19726	0.00526789
3.19772	0.00526789
3.2	0.00526789
3.20046	0.00526789
3.20274	0.00526789
3.2032	0.00526789
3.20548	0.00532035
3.20822	0.00532035
3.20868	0.00532035
3.21096	0.00532035
3.21142	0.00532035
3.2137	0.00532035
3.21416	0.00532035
3.21644	0.00532035
3.21701	0.00532035
3.21918	0.00532035
3.21963	0.00532035
3.22192	0.00532035
3.22237	0.00532035
3.22466	0.0054251
3.22511	0.0054251
3.2274	0.00543995
3.23014	0.00543995
3.23288	0.00545535
3.23333	0.00545535
3.23562	0.00545535
3.23836	0.00550442
3.2411	0.00550442
3.24384	0.00552663
3.24429	0.00552663
3.24658	0.00552663
3.24703	0.00552663
3.24932	0.00552663
3.24977	0.00552663
3.25205	0.00552663
3.25251	0.00552663
3.25479	0.00552663
3.25525	0.00552663
3.25753	0.00559632
3.25799	0.00559632
3.26027	0.00559632
3.26073	0.00559632
3.26301	0.00559632
3.26347	0.00559632
3.26575	0.00559632
3.26621	0.00559632
3.26849	0.00559632
3.26895	0.00559632
3.27123	0.00559632
3.27169	0.00559632
3.27397	0.00559632
3.27671	0.00559632
3.27945	0.00562644
3.27991	0.00562644
3.28219	0.0056531
3.28265	0.0056531
3.28493	0.00567256
3.28539	0.00567256
3.28767	0.00567256
3.29041	0.00567256
3.29087	0.00567256
3.29315	0.00567256
3.29361	0.00567256
3.29589	0.00570006
3.29863	0.00570006
3.29909	0.00570006
3.30137	0.00570006
3.30411	0.00571383
3.30685	0.00571383
3.30731	0.00571383
3.30959	0.00571383
3.31005	0.00571383
3.31233	0.00571383
3.31507	0.0057694
3.31564	0.0057694
3.31781	0.0057694
3.32055	0.0057694
3.321	0.0057694
3.32329	0.0057694
3.32374	0.0057694
3.32603	0.0057694
3.32877	0.0057694
3.33151	0.0057694
3.33425	0.0057694
3.3347	0.0057694
3.33699	0.0057694
3.33744	0.0057694
3.33973	0.00582509
3.34247	0.00583872
3.34292	0.00583872
3.34521	0.00583872
3.34795	0.00583872
3.35068	0.00583872
3.35114	0.00583872
3.35342	0.00583872
3.35616	0.0058632
3.35662	0.0058632
3.3589	0.0058632
3.35936	0.0058632
3.36164	0.00588498
3.3621	0.00588498
3.36438	0.00588498
3.36712	0.00595607
3.36986	0.00601608
3.3726	0.00603426
3.37306	0.00603426
3.37534	0.00603426
3.3758	0.00603426
3.37808	0.00603426
3.37854	0.00603426
3.38082	0.00603426
3.38128	0.00603426
3.38356	0.00621257
3.3863	0.00621257
3.38676	0.00621257
3.38904	0.00621257
3.3895	0.00621257
3.39178	0.00621257
3.39224	0.00621257
3.39452	0.00621257
3.39726	0.00625576
3.4	0.00625576
3.40274	0.00627544
3.40331	0.00627544
3.40548	0.00627544
3.40594	0.00627544
3.40822	0.00627544
3.40868	0.00627544
3.41096	0.00633675
3.4137	0.00633675
3.41644	0.00633675
3.41918	0.00642274
3.42192	0.00642274
3.42237	0.00642274
3.42466	0.00642274
3.4274	0.00642274
3.42785	0.00642274
3.43014	0.00642274
3.43059	0.00642274
3.43288	0.00642274
3.43333	0.00642274
3.43562	0.00642274
3.43607	0.00642274
3.43836	0.00642274
3.4411	0.00644185
3.44155	0.00644185
3.44384	0.00644185
3.44429	0.00644185
3.44658	0.00644185
3.44932	0.00644185
3.45205	0.00644185
3.45479	0.00644185
3.45753	0.00647125
3.46027	0.00647125
3.46073	0.00647125
3.46301	0.00647125
3.46575	0.00647125
3.46621	0.00647125
3.46849	0.00649864
3.47123	0.00649864
3.47169	0.00649864
3.47397	0.00652815
3.47671	0.00652815
3.47717	0.00652815
3.47945	0.00655613
3.48219	0.00658002
3.48265	0.00658002
3.48493	0.00658002
3.48539	0.00658002
3.48767	0.00658002
3.49041	0.00658002
3.49087	0.00658002
3.49315	0.00658825
3.49361	0.00658825
3.49589	0.00658825
3.49863	0.0066085
3.50137	0.00672314
3.50183	0.00672314
3.50411	0.00672314
3.50457	0.00672314
3.50685	0.00672314
3.50731	0.00672314
3.50959	0.00672314
3.51005	0.00672314
3.51233	0.00672314
3.51507	0.00674301
3.51553	0.00674301
3.51781	0.00674301
3.51826	0.00674301
3.52055	0.00681772
3.52329	0.00681772
3.52374	0.00681772
3.52603	0.00681772
3.52877	0.00681772
3.52922	0.00681772
3.53151	0.00681772
3.53196	0.00681772
3.53425	0.00681772
3.5347	0.00681772
3.53699	0.00681772
3.53744	0.00681772
3.53973	0.00681772
3.54247	0.00681772
3.54292	0.00681772
3.54521	0.00683112
3.54795	0.00683112
3.5484	0.00683112
3.55068	0.00683112
3.55342	0.00683112
3.55616	0.00683112
3.55662	0.00683112
3.5589	0.00686224
3.55936	0.00686224
3.5621	0.00686224
3.56438	0.00688177
3.56484	0.00688177
3.56712	0.00688177
3.56758	0.00688177
3.56986	0.00694931
3.57032	0.00694931
3.57043	0.00694931
3.5726	0.00694931
3.57534	0.00694931
3.57808	0.00697439
3.57854	0.00697439
3.58082	0.00697439
3.58128	0.00697439
3.58139	0.00697439
3.58356	0.00697439
3.58402	0.00697439
3.58413	0.00697439
3.5863	0.00698709
3.58676	0.00698709
3.58904	0.00698709
3.59178	0.00698709
3.59224	0.00698709
3.59452	0.00698709
3.59498	0.00698709
3.59726	0.00698709
3.6	0.00698709
3.60046	0.00698709
3.60274	0.00698709
3.60548	0.00701175
3.60594	0.00701175
3.60868	0.00701175
3.61096	0.00701175
3.6137	0.00701175
3.61416	0.00701175
3.61644	0.00701175
3.61918	0.00702918
3.61963	0.00702918
3.62192	0.00706637
3.62466	0.00706637
3.6274	0.00706637
3.63014	0.00706637
3.63288	0.00706637
3.63562	0.00709673
3.63607	0.00709673
3.63836	0.00709673
3.63881	0.00709673
3.6411	0.00709673
3.64155	0.00709673
3.64384	0.00709673
3.64429	0.00709673
3.64658	0.00709673
3.64703	0.00709673
3.64932	0.00709673
3.64977	0.00709673
3.65205	0.00709673
3.65251	0.00709673
3.65263	0.00709673
3.65479	0.00709673
3.65525	0.00709673
3.65753	0.00709673
3.65799	0.00709673
3.66027	0.00716003
3.66073	0.00716003
3.66301	0.00716003
3.66575	0.00716003
3.66621	0.00716003
3.66849	0.00716003
3.66895	0.00716003
3.67123	0.00716003
3.67169	0.00716003
3.67397	0.00716003
3.67443	0.00716003
3.67671	0.00716003
3.67717	0.00716003
3.67945	0.00716003
3.67991	0.00716003
3.68002	0.00716003
3.68219	0.00716003
3.68265	0.00716003
3.68493	0.00716003
3.68539	0.00716003
3.6855	0.00716003
3.68767	0.00716003
3.68813	0.00716003
3.68824	0.00716003
3.69041	0.00717176
3.69087	0.00717176
3.69315	0.00717176
3.69361	0.00717176
3.69589	0.00717176
3.69863	0.00717176
3.70137	0.0071915
3.70411	0.0071915
3.70457	0.0071915
3.70685	0.0071915
3.70959	0.0071915
3.71005	0.0071915
3.71233	0.00726176
3.71507	0.00726176
3.71553	0.00726176
3.71781	0.00728036
3.71826	0.00728036
3.72055	0.00734851
3.721	0.00734851
3.72329	0.0073653
3.72374	0.0073653
3.72386	0.0073653
3.72603	0.0073653
3.72877	0.0073653
3.72922	0.0073653
3.73151	0.0073653
3.73196	0.0073653
3.73425	0.0073653
3.7347	0.0073653
3.73699	0.0073653
3.73756	0.0073653
3.73973	0.0073653
3.74018	0.0073653
3.74247	0.00740375
3.74521	0.00742429
3.74566	0.00742429
3.74795	0.00742429
3.7484	0.00742429
3.75068	0.00742429
3.75114	0.00742429
3.75342	0.00742429
3.75388	0.00742429
3.75662	0.00742429
3.7589	0.00742429
3.75936	0.00742429
3.7621	0.00742429
3.76438	0.00742429
3.76484	0.00742429
3.76712	0.00742429
3.76758	0.00742429
3.76986	0.00744478
3.77032	0.00744478
3.7726	0.00744478
3.77306	0.00744478
3.77534	0.00751007
3.77808	0.00751007
3.77854	0.00751007
3.78082	0.00751007
3.78128	0.00751007
3.78356	0.00751007
3.78402	0.00751007
3.7863	0.00751007
3.78676	0.00751007
3.78904	0.00751007
3.7895	0.00751007
3.79178	0.00751007
3.79224	0.00751007
3.79452	0.00751007
3.79726	0.00751007
3.79772	0.00751007
3.8	0.00769989
3.80046	0.00769989
3.80274	0.00769989
3.8032	0.00769989
3.80548	0.00769989
3.80594	0.00769989
3.80822	0.00769989
3.80868	0.00769989
3.81096	0.00769989
3.8137	0.00769989
3.81427	0.00769989
3.81644	0.00769989
3.81689	0.00769989
3.81918	0.00769989
3.81963	0.00769989
3.82192	0.00769989
3.82237	0.00769989
3.82249	0.00769989
3.82466	0.00769989
3.8274	0.00769989
3.82785	0.00769989
3.83014	0.00769989
3.83071	0.00769989
3.83288	0.00769989
3.83333	0.00769989
3.83562	0.00769989
3.83607	0.00769989
3.83836	0.00769989
3.8411	0.00769989
3.84155	0.00769989
3.84384	0.00769989
3.84429	0.00769989
3.84658	0.00769989
3.84703	0.00769989
3.84932	0.00769989
3.85205	0.00769989
3.85251	0.00769989
3.85479	0.00769989
3.85525	0.00769989
3.85537	0.00769989
3.85753	0.00771491
3.85799	0.00771491
3.86027	0.00771491
3.86073	0.00771491
3.86084	0.00771491
3.86301	0.00771491
3.86347	0.00771491
3.86575	0.00773577
3.86849	0.00773577
3.87123	0.00773577
3.87169	0.00773577
3.87397	0.00775288
3.87671	0.00775288
3.87945	0.00775288
3.87991	0.00775288
3.88219	0.00782895
3.88265	0.00782895
3.88767	0.00782895
3.88813	0.00782895
3.89041	0.0078383
3.89087	0.0078383
3.89315	0.0078383
3.89361	0.0078383
3.89589	0.0078383
3.89635	0.0078383
3.89863	0.0078383
3.89909	0.0078383
3.90137	0.0078383
3.90183	0.0078383
3.90411	0.0078383
3.90685	0.0078383
3.90959	0.0078383
3.91233	0.0078383
3.91279	0.0078383
3.91507	0.0078383
3.91553	0.0078383
3.91781	0.0078383
3.91826	0.0078383
3.92055	0.0078383
3.921	0.0078383
3.92329	0.0078383
3.92374	0.0078383
3.92603	0.0078383
3.9266	0.0078383
3.92877	0.00785123
3.92922	0.00785123
3.92934	0.00785123
3.93151	0.00785123
3.93196	0.00785123
3.93425	0.00794129
3.9347	0.00794129
3.93699	0.00794129
3.93973	0.00794129
3.94247	0.00794129
3.94292	0.00794129
3.94521	0.00794129
3.94566	0.00794129
3.94795	0.00794129
3.9484	0.00794129
3.95068	0.00794129
3.95114	0.00794129
3.95126	0.00794129
3.95342	0.00794129
3.95388	0.00794129
3.95616	0.00794129
3.95662	0.00794129
3.9589	0.00794129
3.95936	0.00794129
3.96164	0.00794129
3.9621	0.00794129
3.96438	0.00795456
3.96484	0.00795456
3.96495	0.00795456
3.96712	0.00795456
3.96758	0.00795456
3.96986	0.00823929
3.97032	0.00823929
3.9726	0.00823929
3.97534	0.00825992
3.9758	0.00825992
3.97808	0.00825992
3.97854	0.00825992
3.98082	0.00825992
3.98356	0.00825992
3.98402	0.00825992
3.9863	0.00825992
3.98676	0.00825992
3.98904	0.00825992
3.9895	0.00825992
3.99178	0.00825992
3.99224	0.00825992
3.99452	0.00836855
3.99498	0.00836855
3.99726	0.00836855
3.99772	0.00836855
4	0.00840902
4.00046	0.00840902
4.00274	0.00840902
4.0032	0.00840902
4.00548	0.00840902
4.00594	0.00840902
4.00822	0.00840902
4.00868	0.00840902
4.01096	0.00844101
4.01142	0.00844101
4.0137	0.00844101
4.01416	0.00844101
4.01644	0.00847116
4.01689	0.00847116
4.01918	0.00847116
4.01975	0.00847116
4.02192	0.0084964
4.02237	0.0084964
4.02466	0.00871483
4.02511	0.00871483
4.0274	0.00871483
4.02785	0.00871483
4.02797	0.00871483
4.03014	0.00871483
4.03288	0.00871483
4.03333	0.00871483
4.03562	0.00871483
4.03607	0.00871483
4.03619	0.00871483
4.03836	0.00871483
4.0411	0.00871483
4.04155	0.00871483
4.04384	0.00871483
4.04429	0.00871483
4.04658	0.00871483
4.04703	0.00871483
4.04715	0.00871483
4.04932	0.00871483
4.04977	0.00871483
4.05205	0.00871483
4.05479	0.00871483
4.05525	0.00871483
4.05753	0.00871483
4.05799	0.00871483
4.06027	0.00871483
4.06073	0.00871483
4.06301	0.00871483
4.06347	0.00871483
4.06358	0.00871483
4.06575	0.00871483
4.06621	0.00871483
4.06632	0.00871483
4.06849	0.00873978
4.06895	0.00873978
4.07123	0.00873978
4.07169	0.00873978
4.07397	0.00873978
4.07671	0.00873978
4.07945	0.00873978
4.08219	0.00873978
4.08265	0.00873978
4.08493	0.00873978
4.08539	0.00873978
4.08767	0.00873978
4.08813	0.00873978
4.09041	0.00873978
4.09087	0.00873978
4.09315	0.00873978
4.09361	0.00873978
4.09372	0.00873978
4.09589	0.0088024
4.09635	0.0088024
4.09863	0.0088024
4.09909	0.0088024
4.10137	0.00882506
4.10183	0.00882506
4.10411	0.00888177
4.10457	0.00888177
4.10685	0.00888177
4.10731	0.00888177
4.10959	0.00888177
4.11005	0.00888177
4.11233	0.00888177
4.11507	0.00894451
4.11781	0.00894451
4.11826	0.00894451
4.12055	0.00894451
4.121	0.00894451
4.12329	0.00896626
4.12374	0.00896626
4.12603	0.00896626
4.12648	0.00896626
4.12877	0.00896626
4.12922	0.00896626
4.12934	0.00896626
4.13151	0.00896626
4.13196	0.00896626
4.13425	0.00896626
4.1347	0.00896626
4.13699	0.00896626
4.13973	0.00896626
4.14018	0.00896626
4.14247	0.00898453
4.14292	0.00898453
4.14521	0.00898453
4.14566	0.00898453
4.14795	0.00898453
4.1484	0.00898453
4.14852	0.00898453
4.15068	0.0090388
4.15114	0.0090388
4.15342	0.0090388
4.15388	0.0090388
4.15616	0.0090388
4.15662	0.0090388
4.1589	0.0090388
4.15936	0.0090388
4.16164	0.00907582
4.1621	0.00907582
4.16438	0.00907582
4.16712	0.00907582
4.16758	0.00907582
4.16986	0.00930645
4.17032	0.00930645
4.1726	0.00930645
4.17534	0.00930645
4.1758	0.00930645
4.17808	0.0093295
4.18082	0.0093295
4.18128	0.0093295
4.18356	0.0095715
4.18402	0.0095715
4.1863	0.0095715
4.18904	0.0095715
4.19178	0.00958209
4.19224	0.00958209
4.19452	0.00958209
4.19498	0.00958209
4.19726	0.00958209
4.2	0.00958209
4.20274	0.00958209
4.2032	0.00958209
4.20548	0.00958209
4.20594	0.00958209
4.20868	0.00958209
4.21096	0.00958209
4.2137	0.00958209
4.21416	0.00958209
4.21644	0.00963762
4.21689	0.00963762
4.21918	0.00963762
4.21963	0.00963762
4.22192	0.00964931
4.22237	0.00964931
4.22466	0.00975354
4.22511	0.00975354
4.2274	0.00975354
4.22785	0.00975354
4.23014	0.00975354
4.23059	0.00975354
4.23288	0.00975354
4.23333	0.00975354
4.23562	0.00978381
4.23607	0.00978381
4.24167	0.00978381
4.24384	0.00978381
4.24429	0.00978381
4.24658	0.00978381
4.24703	0.00978381
4.24932	0.00978381
4.24977	0.00978381
4.25205	0.00978381
4.25251	0.00978381
4.25479	0.00984014
4.25525	0.00984014
4.25753	0.00984014
4.25799	0.00984014
4.26027	0.00984014
4.26301	0.00984014
4.26575	0.00984014
4.26621	0.00984014
4.26849	0.00984014
4.26895	0.00984014
4.27123	0.00984014
4.27169	0.00984014
4.27397	0.00984014
4.27671	0.00986367
4.27717	0.00986367
4.27945	0.00986367
4.27991	0.00986367
4.28002	0.00986367
4.28219	0.00986367
4.28265	0.00986367
4.28493	0.00986367
4.28539	0.00986367
4.28767	0.00986367
4.28813	0.00986367
4.29041	0.00988712
4.29087	0.00988712
4.29315	0.00994469
4.29361	0.00994469
4.29589	0.00994469
4.29635	0.00994469
4.29863	0.00994469
4.29909	0.00994469
4.30137	0.00994469
4.30183	0.00994469
4.30411	0.00994469
4.30457	0.00994469
4.30685	0.00994469
4.30731	0.00994469
4.30959	0.00994469
4.31005	0.00994469
4.31233	0.00994469
4.31279	0.00994469
4.31507	0.00995762
4.31553	0.00995762
4.31781	0.00995762
4.31826	0.00995762
4.32055	0.00999691
4.321	0.00999691
4.32329	0.00999691
4.32603	0.00999691
4.32648	0.00999691
4.32877	0.00999691
4.32922	0.00999691
4.33151	0.00999691
4.33196	0.00999691
4.33425	0.00999691
4.3347	0.00999691
4.33699	0.00999691
4.33973	0.00999691
4.34018	0.00999691
4.3403	0.00999691
4.34247	0.00999691
4.34292	0.00999691
4.34521	0.00999691
4.34566	0.00999691
4.3484	0.00999691
4.35068	0.00999691
4.35114	0.00999691
4.35342	0.00999691
4.35388	0.00999691
4.35616	0.00999691
4.35662	0.00999691
4.3589	0.00999691
4.35936	0.00999691
4.36164	0.00999691
4.3621	0.00999691
4.36438	0.00999691
4.36484	0.00999691
4.36712	0.0100213
4.36758	0.0100213
4.36986	0.0100213
4.37032	0.0100213
4.3726	0.0100213
4.37306	0.0100213
4.37534	0.0100213
4.3758	0.0100213
4.37808	0.0100213
4.37854	0.0100213
4.38082	0.0100213
4.38128	0.0100213
4.38356	0.0100465
4.38402	0.0100465
4.38413	0.0100465
4.3863	0.0100465
4.38904	0.0100465
4.3895	0.0100465
4.39178	0.0100465
4.39224	0.0100465
4.39452	0.0100465
4.39498	0.0100465
4.39726	0.0100465
4.39772	0.0100465
4.4	0.0100465
4.40046	0.0100465
4.40274	0.0100693
4.4032	0.0100693
4.40548	0.0100693
4.40594	0.0100693
4.40822	0.0100693
4.40868	0.0100693
4.41096	0.0100693
4.41142	0.0100693
4.4137	0.0100909
4.41416	0.0100909
4.41644	0.0100909
4.41689	0.0100909
4.41918	0.0100909
4.41963	0.0100909
4.42192	0.0100909
4.42237	0.0100909
4.42466	0.0100909
4.42511	0.0100909
4.4274	0.0100909
4.42785	0.0100909
4.43014	0.0103588
4.43059	0.0103588
4.43288	0.0103839
4.43333	0.0103839
4.43562	0.0103839
4.43607	0.0103839
4.43836	0.0103839
4.43881	0.0103839
4.4411	0.0103839
4.44155	0.0103839
4.44384	0.0105084
4.44429	0.0105084
4.44658	0.0105084
4.44703	0.0105084
4.44932	0.0105084
4.44977	0.0105084
4.45205	0.0105401
4.45251	0.0105401
4.45479	0.0105401
4.45525	0.0105401
4.45753	0.0105401
4.45799	0.0105401
4.46073	0.0105401
4.46301	0.0105401
4.46575	0.0105401
4.46621	0.0105401
4.46849	0.0105401
4.46895	0.0105401
4.47123	0.0105401
4.47169	0.0105401
4.47397	0.0105401
4.47443	0.0105401
4.47671	0.0105401
4.47717	0.0105401
4.47945	0.0105401
4.47991	0.0105401
4.48219	0.0105401
4.48265	0.0105401
4.48493	0.0105401
4.48539	0.0105401
4.48767	0.0106885
4.48813	0.0106885
4.49041	0.0106885
4.49087	0.0106885
4.49098	0.0106885
4.49315	0.0106885
4.49361	0.0106885
4.49589	0.0106885
4.49635	0.0106885
4.49909	0.0106885
4.50137	0.0106885
4.50183	0.0106885
4.50411	0.0106885
4.50457	0.0106885
4.50685	0.0106885
4.50959	0.0107096
4.51005	0.0107096
4.51233	0.0107426
4.51279	0.0107426
4.51507	0.0107426
4.51553	0.0107426
4.51781	0.0107426
4.51826	0.0107426
4.52055	0.0108128
4.521	0.0108128
4.52329	0.0108128
4.52603	0.0108128
4.52648	0.0108128
4.52877	0.0111059
4.52922	0.0111059
4.52934	0.0111059
4.53151	0.0111059
4.53196	0.0111059
4.53425	0.0111059
4.5347	0.0111059
4.53699	0.0111193
4.53744	0.0111193
4.53973	0.0111193
4.54018	0.0111193
4.54247	0.0111193
4.54292	0.0111193
4.54521	0.0111193
4.54566	0.0111193
4.54795	0.0111193
4.5484	0.0111193
4.55068	0.0111193
4.55114	0.0111193
4.55342	0.0111193
4.55388	0.0111193
4.55616	0.0111302
4.55662	0.0111302
4.5589	0.0111302
4.55936	0.0111302
4.56164	0.0111302
4.5621	0.0111302
4.56438	0.0111302
4.56484	0.0111302
4.56712	0.0111437
4.56758	0.0111437
4.56986	0.0111437
4.57032	0.0111437
4.5726	0.0111437
4.57306	0.0111437
4.57534	0.0111869
4.5758	0.0111869
4.57808	0.0111869
4.57854	0.0111869
4.58082	0.0111869
4.58356	0.0111869
4.5863	0.0113998
4.58676	0.0113998
4.58904	0.0114837
4.5895	0.0114837
4.59178	0.0114837
4.59224	0.0114837
4.59452	0.0114837
4.59498	0.0114837
4.59726	0.0114837
4.59772	0.0114837
4.6	0.0115153
4.60057	0.0115153
4.60274	0.0115409
4.6032	0.0115409
4.60331	0.0115409
4.60548	0.0115409
4.60594	0.0115409
4.60822	0.0115409
4.6137	0.0115409
4.61416	0.0115409
4.61644	0.0115409
4.61689	0.0115409
4.61918	0.0115409
4.61963	0.0115409
4.62192	0.0115409
4.62237	0.0115409
4.62466	0.0115736
4.62511	0.0115736
4.6274	0.0115736
4.63014	0.0115894
4.63059	0.0115894
4.63288	0.0115894
4.63333	0.0115894
4.63562	0.0115894
4.63607	0.0115894
4.63836	0.0115894
4.63881	0.0115894
4.6411	0.0115894
4.64384	0.0115894
4.64429	0.0115894
4.64658	0.0115894
4.64932	0.0115894
4.65205	0.0115894
4.65251	0.0115894
4.65479	0.0116214
4.65525	0.0116214
4.65753	0.0116214
4.66027	0.0116214
4.66073	0.0116214
4.66301	0.0117512
4.66347	0.0117512
4.66575	0.0117512
4.66621	0.0117512
4.66849	0.0117512
4.66895	0.0117512
4.67123	0.0117512
4.67397	0.0117512
4.67671	0.0117512
4.67945	0.0117512
4.67991	0.0117512
4.68002	0.0117512
4.68219	0.0117512
4.68265	0.0117512
4.68493	0.0117512
4.68767	0.0117512
4.68813	0.0117512
4.69041	0.0117512
4.69087	0.0117512
4.69315	0.0117512
4.69589	0.0117838
4.69863	0.0117838
4.69909	0.0117838
4.70137	0.0117838
4.70183	0.0117838
4.70194	0.0117838
4.70411	0.0117838
4.70685	0.0117838
4.70959	0.0117935
4.71233	0.011884
4.71279	0.011884
4.71507	0.011884
4.71781	0.011884
4.71826	0.011884
4.72055	0.011884
4.721	0.011884
4.72329	0.011884
4.72374	0.011884
4.72603	0.011884
4.72648	0.011884
4.72877	0.011884
4.72922	0.011884
4.73151	0.0119025
4.73425	0.0119304
4.73699	0.0119304
4.73744	0.0119304
4.73973	0.0121792
4.74018	0.0121792
4.74247	0.0121792
4.74521	0.0121792
4.74566	0.0121792
4.74795	0.0121792
4.7484	0.0121792
4.75068	0.0121792
4.75114	0.0121792
4.75342	0.0121792
4.75388	0.0121792
4.75616	0.0121918
4.7589	0.0121918
4.76164	0.0121918
4.7621	0.0121918
4.76438	0.0122728
4.76712	0.0122728
4.76758	0.0122728
4.76986	0.0123115
4.77032	0.0123115
4.77043	0.0123115
4.7726	0.0123115
4.77534	0.0123115
4.7758	0.0123115
4.77808	0.0123115
4.78082	0.0123115
4.78356	0.0123804
4.7863	0.0123804
4.78904	0.0123804
4.79178	0.0124857
4.79224	0.0124857
4.79235	0.0124857
4.79452	0.0124857
4.79498	0.0124857
4.79726	0.0124857
4.79772	0.0124857
4.8	0.0124857
4.80274	0.0124857
4.8032	0.0124857
4.80548	0.0124857
4.81416	0.0124857
4.81644	0.0124857
4.81918	0.0124857
4.81963	0.0124857
4.82192	0.0124857
4.8274	0.0125675
4.82785	0.0125675
4.83014	0.0125675
4.83288	0.0125675
4.83333	0.0125675
4.83562	0.0126096
4.83836	0.0126096
4.83881	0.0126096
4.8411	0.0126234
4.84155	0.0126234
4.84384	0.0126234
4.84429	0.0126234
4.84658	0.0126234
4.84932	0.0126761
4.85205	0.0126761
4.85251	0.0126761
4.85263	0.0126761
4.85479	0.0126761
4.85753	0.0126761
4.85799	0.0126761
4.86027	0.0126761
4.86073	0.0126761
4.86301	0.0126761
4.86347	0.0126761
4.86358	0.0126761
4.86575	0.0126761
4.86621	0.0126761
4.86849	0.0126761
4.87123	0.0126761
4.87169	0.0126761
4.87397	0.0128492
4.87671	0.0128492
4.87717	0.0128492
4.87945	0.0129222
4.87991	0.0129222
4.88219	0.0129222
4.88265	0.0129222
4.88493	0.012934
4.88539	0.012934
4.88767	0.0129563
4.88813	0.0129563
4.89041	0.0129563
4.89315	0.0130064
4.89361	0.0130064
4.89589	0.0132184
4.89635	0.0132184
4.89863	0.0132184
4.89909	0.0132184
4.90137	0.0132184
4.90411	0.0132184
4.90457	0.0132184
4.90685	0.0134534
4.90731	0.0134534
4.90959	0.0134534
4.91005	0.0134534
4.91016	0.0134534
4.91233	0.0134534
4.91279	0.0134534
4.91507	0.0134534
4.91553	0.0134534
4.91781	0.0134534
4.91826	0.0134534
4.921	0.0134534
4.92329	0.0134534
4.92603	0.0134534
4.92648	0.0134534
4.92877	0.0134534
4.92922	0.0134534
4.93151	0.0134534
4.93196	0.0134534
4.93208	0.0134534
4.93425	0.0134534
4.9347	0.0134534
4.93482	0.0134534
4.93699	0.0134534
4.93744	0.0134534
4.93973	0.0134534
4.94018	0.0134534
4.94247	0.0134846
4.94292	0.0134846
4.94304	0.0134846
4.94521	0.0134846
4.95068	0.0134846
4.95114	0.0134846
4.95342	0.0134846
4.95388	0.0134846
4.954	0.0134846
4.95616	0.0134846
4.9589	0.0134846
4.95936	0.0134846
4.96164	0.0134846
4.96438	0.0134846
4.96484	0.0134846
4.96712	0.0134846
4.96758	0.0134846
4.96986	0.0134846
4.97032	0.0134846
4.9726	0.0134846
4.97306	0.0134846
4.97317	0.0134846
4.97534	0.0134846
4.9758	0.0134846
4.97591	0.0134846
4.97808	0.0135001
4.97854	0.0135001
4.98082	0.0135252
4.98128	0.0135252
4.98139	0.0135252
4.98356	0.0135252
4.98402	0.0135252
4.9863	0.0135252
4.98904	0.0135252
4.9895	0.0135252
4.99178	0.0135252
4.99452	0.0135252
4.99498	0.0135252
4.99726	0.0135633
4.99772	0.0135633
5.00274	0.0135633
5.0032	0.0135633
5.00331	0.0135633
5.00548	0.0135633
5.00594	0.0135633
5.00822	0.0135633
5.00868	0.0135633
5.01096	0.0135633
5.01142	0.0135633
5.01153	0.0135633
5.0137	0.0135633
5.01644	0.0135633
5.01689	0.0135633
5.01918	0.0135633
5.01975	0.0135633
5.02192	0.0135633
5.02237	0.0135633
5.02511	0.0135633
5.0274	0.013625
5.03014	0.013645
5.03059	0.013645
5.03288	0.013645
5.03333	0.013645
5.03562	0.013645
5.03836	0.013645
5.0411	0.013645
5.04155	0.013645
5.04384	0.013645
5.04429	0.013645
5.04658	0.013645
5.04703	0.013645
5.04932	0.013645
5.05205	0.0136889
5.05251	0.0136889
5.05479	0.0137066
5.05525	0.0137066
5.05753	0.0144026
5.05799	0.0144026
5.06027	0.0144026
5.06301	0.0144026
5.06575	0.0144026
5.06621	0.0144026
5.06632	0.0144026
5.06849	0.0144026
5.07123	0.0144026
5.07169	0.0144026
5.07397	0.0144026
5.07443	0.0144026
5.07671	0.0144026
5.07717	0.0144026
5.07945	0.0144026
5.07991	0.0144026
5.08002	0.0144026
5.08219	0.0144026
5.08265	0.0144026
5.08493	0.0144026
5.08539	0.0144026
5.08767	0.0144026
5.08813	0.0144026
5.08824	0.0144026
5.09041	0.0144026
5.09087	0.0144026
5.09361	0.0144026
5.09589	0.0144467
5.09863	0.0144467
5.09909	0.0144467
5.10137	0.0144467
5.10411	0.0144467
5.10685	0.0144467
5.10959	0.0144467
5.11005	0.0144467
5.11233	0.0144467
5.11507	0.0144467
5.11553	0.0144467
5.11781	0.0144467
5.11826	0.0144467
5.12055	0.0144467
5.121	0.0144467
5.12329	0.0144467
5.12374	0.0144467
5.12603	0.0144467
5.12648	0.0144467
5.12877	0.0144467
5.12922	0.0144467
5.12934	0.0144467
5.13151	0.0144467
5.13196	0.0144467
5.13425	0.0144467
5.1347	0.0144467
5.13699	0.0144467
5.13744	0.0144467
5.13973	0.0144467
5.14018	0.0144467
5.14247	0.0144467
5.14292	0.0144467
5.14521	0.0144467
5.14566	0.0144467
5.14795	0.0144467
5.15068	0.0144885
5.15114	0.0144885
5.15342	0.0145261
5.15388	0.0145261
5.15616	0.0145261
5.1589	0.0145261
5.15936	0.0145261
5.16164	0.0145261
5.1621	0.0145261
5.16438	0.0145261
5.16712	0.0145261
5.16758	0.0145261
5.17043	0.0145261
5.1726	0.0145261
5.17306	0.0145261
5.17534	0.0145261
5.17808	0.0145261
5.17854	0.0145261
5.18082	0.0145261
5.18356	0.0145261
5.18402	0.0145261
5.1863	0.0145261
5.18676	0.0145261
5.18904	0.0145261
5.1895	0.0145261
5.19178	0.0145261
5.19224	0.0145261
5.19452	0.0145261
5.19498	0.0145261
5.19726	0.0145818
5.2	0.0145818
5.20046	0.0145818
5.20274	0.0145818
5.2032	0.0145818
5.20548	0.0145818
5.20594	0.0145818
5.20822	0.0145818
5.21096	0.0145818
5.2137	0.0145818
[truncated: 8,279 more rows]

## Sheet: 1D
Years	Ammonia low	Ammonia high
0.00273973	0.998099
0.00547945	0.996995
0.00821918	0.995036
0.0109589	0.992577
0.0136986	0.991413
0.0164384	0.987778
0.0191781	0.986331
0.0219178	0.984345
0.0246575	0.98058
0.0273973	0.975718
0.030137	0.97369
0.0328767	0.973022
0.0356164	0.970106
0.0383562	0.966664
0.0410959	0.964589
0.0438356	0.9633
0.0465753	0.962064
0.0493151	0.960373
0.0520548	0.958703
0.0547945	0.956607
0.0575342	0.953392
0.060274	0.952184
0.0630137	0.950526
0.0657534	0.946368
0.0684932	0.945099
0.0712329	0.942831
0.0739726	0.940901
0.0767123	0.938837
0.0794521	0.93722
0.0821918	0.936499
0.0849315	0.935764
0.0876712	0.934227
0.090411	0.9319
0.0931507	0.930273
0.0958904	0.929169
0.0986301	0.925148
0.10137	0.92326
0.10411	0.92099
0.106849	0.918126
0.109589	0.916799
0.112329	0.916246
0.115068	0.915245
0.117808	0.913455
0.123288	0.912106
0.126027	0.910649
0.128767	0.90988
0.131507	0.909244
0.134247	0.907393
0.136986	0.905325
0.139726	0.904262
0.142466	0.903441
0.145205	0.902535
0.147945	0.901157
0.150685	0.898949
0.153425	0.897711
0.156164	0.895666
0.158904	0.891576
0.161644	0.890009
0.164384	0.887036
0.167123	0.88607
0.169863	0.884244
0.172603	0.883902
0.175342	0.881804
0.178082	0.879044
0.183562	0.878491
0.186301	0.875721
0.189041	0.874961
0.191781	0.870628
0.192237	0.870628
0.194521	0.869043
0.19726	0.866027
0.2	0.863631
0.205479	0.860608
0.210959	0.858273
0.213699	0.856928
0.216438	0.854432
0.219178	0.851929
0.221918	0.850383
0.224658	0.849159
0.227397	0.847785
0.230137	0.847411
0.232877	0.847212
0.235616	0.846424
0.241096	0.842674
0.243836	0.84064
0.246575	0.839347
0.249315	0.838714
0.252055	0.835892
0.254795	0.832962
0.257534	0.831229
0.260274	0.829608
0.268493	0.826987
0.271233	0.822599
0.273973	0.82091
0.276712	0.819322
0.279452	0.816778
0.282192	0.816208
0.284932	0.813172
0.287671	0.810769
0.290411	0.809986
0.293151	0.809033
0.29589	0.808089
0.30137	0.805698
0.30411	0.805091
0.306849	0.804212
0.309589	0.802296
0.312329	0.800971
0.315068	0.798593
0.317808	0.798301
0.323288	0.795883
0.328767	0.793989
0.331507	0.793203
0.334247	0.792619
0.336986	0.790348
0.339726	0.787805
0.342466	0.787478
0.345205	0.786196
0.347945	0.783441
0.350685	0.783006
0.353425	0.782749
0.358904	0.782431
0.361644	0.778582
0.364384	0.7783
0.367123	0.77721
0.369863	0.77605
0.372603	0.77493
0.375342	0.772503
0.378082	0.769898
0.383562	0.767849
0.386301	0.767491
0.389041	0.763434
0.391781	0.76245
0.394521	0.758524
0.39726	0.756426
0.4	0.753728
0.40274	0.752356
0.408219	0.751788
0.410959	0.751471
0.413699	0.751011
0.416438	0.74767
0.419178	0.747321
0.421918	0.746667
0.424658	0.74533
0.427397	0.745073
0.430137	0.744532
0.432877	0.742306
0.435616	0.74048
0.438356	0.740167
0.441096	0.73968
0.443836	0.739072
0.446575	0.737885
0.449315	0.736364
0.452055	0.734712
0.454795	0.732873
0.457534	0.732608
0.460274	0.732186
0.463014	0.731473
0.465753	0.729753
0.468493	0.726359
0.46895	0.726359
0.471233	0.724851
0.476712	0.723579
0.479452	0.722724
0.482192	0.72219
0.484932	0.719727
0.487671	0.718169
0.490411	0.71621
0.493151	0.715133
0.49589	0.714244
0.49863	0.713101
0.50137	0.711686
0.50411	0.71072
0.506849	0.71008
0.512329	0.70885
0.517808	0.70797
0.523288	0.706319
0.526027	0.705276
0.528767	0.702936
0.531507	0.700986
0.534247	0.698349
0.536986	0.695116
0.539726	0.693964
0.542466	0.691547
0.545205	0.690876
0.547945	0.689731
0.550685	0.689104
0.553425	0.688413
0.553881	0.688413
0.556164	0.687521
0.561644	0.686098
0.564384	0.685033
0.567123	0.684771
0.56758	0.684771
0.569863	0.684395
0.572603	0.683284
0.575342	0.682427
0.583562	0.680773
0.586301	0.680398
0.589041	0.679783
0.591781	0.679098
0.594521	0.678478
0.59726	0.677456
0.60274	0.675032
0.603196	0.675032
0.605479	0.672772
0.608219	0.670388
0.613699	0.668592
0.616438	0.6671
0.619178	0.66615
0.619635	0.66615
0.621918	0.665454
0.624658	0.660957
0.627397	0.660208
0.630137	0.658915
0.632877	0.658129
0.635616	0.657668
0.638356	0.654749
0.641096	0.654446
0.643836	0.653061
0.646575	0.652457
0.649315	0.650492
0.652055	0.64861
0.654795	0.64725
0.660274	0.646448
0.663014	0.645385
0.665753	0.645015
0.668493	0.644471
0.673973	0.64363
0.676712	0.643396
0.679909	0.643396
0.684932	0.64295
0.687671	0.642292
0.690411	0.641588
0.69589	0.641318
0.69863	0.639886
0.70137	0.638563
0.70411	0.636294
0.706849	0.634769
0.709589	0.631655
0.712329	0.631307
0.715068	0.63053
0.717808	0.628044
0.720548	0.62649
0.723288	0.62615
0.726027	0.625133
0.728767	0.623903
0.734247	0.622627
0.739726	0.621194
0.742466	0.62062
0.747945	0.620304
0.750685	0.619008
0.751142	0.619008
0.753425	0.617666
0.756164	0.616683
0.758904	0.61461
0.761644	0.613804
0.764384	0.613203
0.767123	0.611443
0.769863	0.610673
0.775342	0.60962
0.778539	0.60962
0.780822	0.608324
0.783562	0.607968
0.789041	0.607335
0.791781	0.606194
0.794521	0.605832
0.79726	0.605439
0.8	0.604761
0.80274	0.603346
0.808219	0.601875
0.810959	0.601103
0.813699	0.599551
0.816438	0.598504
0.819178	0.598189
0.824658	0.597297
0.827397	0.594354
0.830137	0.592863
0.830594	0.592863
0.832877	0.591016
0.838356	0.590647
0.843836	0.589628
0.846575	0.587145
0.849315	0.585361
0.854795	0.584684
0.857534	0.583182
0.860274	0.582641
0.863014	0.58213
0.865753	0.581539
0.868493	0.580839
0.871233	0.580484
0.876712	0.579976
0.879452	0.579491
0.884932	0.578548
0.887671	0.577832
0.890868	0.577832
0.893151	0.577183
0.89863	0.576208
0.899087	0.576208
0.90411	0.573147
0.906849	0.572205
0.909589	0.571516
0.912329	0.570995
0.915068	0.569875
0.917808	0.569481
0.920548	0.568802
0.923288	0.568456
0.926027	0.568082
0.928767	0.56731
0.929224	0.56731
0.931507	0.567018
0.931963	0.567018
0.934247	0.566438
0.936986	0.564968
0.939726	0.564519
0.940183	0.564519
0.942466	0.56283
0.945205	0.562236
0.947945	0.561252
0.950685	0.561012
0.953425	0.558586
0.958904	0.557968
0.961644	0.557674
0.967123	0.556808
0.975342	0.55571
0.980822	0.555469
0.983562	0.553492
0.986301	0.551962
0.989041	0.551153
0.989498	0.551153
0.991781	0.549729
0.994521	0.548426
1	0.545472
1.00274	0.544107
1.00548	0.543768
1.00822	0.543359
1.01644	0.540607
1.02192	0.540237
1.0274	0.5399
1.03288	0.534769
1.03562	0.533737
1.04155	0.533737
1.04384	0.532879
1.04932	0.532097
1.05753	0.531505
1.06027	0.530905
1.06301	0.529922
1.06575	0.529649
1.06849	0.529
1.07397	0.52842
1.07671	0.527578
1.07945	0.527303
1.08219	0.526467
1.08493	0.525767
1.08539	0.525767
1.08767	0.525247
1.09041	0.52458
1.09589	0.523918
1.09863	0.522835
1.10411	0.52249
1.10685	0.520821
1.11233	0.520481
1.11279	0.520481
1.11781	0.51952
1.12055	0.519122
1.12603	0.517596
1.13425	0.51697
1.13699	0.51579
1.14247	0.515312
1.14521	0.514361
1.14795	0.513838
1.15068	0.512627
1.15342	0.512213
1.1589	0.510993
1.16164	0.509832
1.16438	0.508002
1.16712	0.506377
1.17032	0.506377
1.1726	0.504774
1.17306	0.504774
1.17534	0.504525
1.18082	0.504266
1.19178	0.50396
1.19726	0.50272
1.19772	0.50272
1.2	0.501763
1.21644	0.500266
1.22192	0.499948
1.22466	0.497833
1.23014	0.496299
1.23288	0.495517
1.23333	0.495517
1.23562	0.494821
1.2411	0.494387
1.24658	0.493729
1.24703	0.493729
1.24932	0.493081
1.25479	0.492585
1.26027	0.49078
1.26301	0.488132
1.26347	0.488132
1.26575	0.487549
1.26849	0.487058
1.27945	0.486194
1.28219	0.485217
1.28767	0.484419
1.29041	0.483778
1.29589	0.482178
1.29863	0.481804
1.30137	0.481425
1.30685	0.480286
1.30959	0.479995
1.31005	0.479995
1.31507	0.478927
1.31781	0.477451
1.32329	0.476706
1.32877	0.476295
1.33151	0.47591
1.33699	0.475518
1.33973	0.474035
1.34018	0.474035
1.34521	0.473495
1.35342	0.472473
1.35388	0.472473
1.35616	0.472075
1.36438	0.470861
1.36986	0.470103
1.37534	0.469133
1.37854	0.469133
1.38082	0.468268
1.38356	0.467035
1.3863	0.464874
1.39178	0.464198
1.39726	0.463638
1.4	0.462645
1.40594	0.462645
1.40822	0.46229
1.40868	0.46229
1.41096	0.461913
1.4137	0.460488
1.41918	0.459565
1.42466	0.45833
1.4274	0.457222
1.43014	0.456843
1.43562	0.455485
1.44384	0.453536
1.44977	0.453536
1.45479	0.453165
1.45753	0.451953
1.46027	0.451173
1.46301	0.450558
1.46849	0.449994
1.47123	0.449629
1.48219	0.44926
1.48493	0.448958
1.49315	0.448608
1.49589	0.446578
1.49863	0.445973
1.50685	0.445445
1.50959	0.445125
1.51005	0.445125
1.51507	0.444772
1.52055	0.444435
1.52603	0.443671
1.52877	0.442866
1.53699	0.441178
1.55068	0.440472
1.55342	0.440091
1.55616	0.439495
1.5589	0.439101
1.56986	0.438307
1.5726	0.437951
1.5758	0.437951
1.5863	0.43766
1.58904	0.436435
1.59452	0.435273
1.59726	0.434911
1.60046	0.434911
1.60822	0.43244
1.6137	0.432087
1.62192	0.431381
1.6274	0.431007
1.63014	0.430295
1.63836	0.429358
1.64384	0.428882
1.64658	0.428556
1.65479	0.427556
1.65753	0.427228
1.66301	0.426501
1.67169	0.426501
1.67397	0.426191
1.67717	0.426191
1.67945	0.425816
1.68767	0.424918
1.70137	0.424571
1.70411	0.423653
1.71507	0.42311
1.71781	0.422481
1.72055	0.422137
1.72922	0.422137
1.73425	0.421406
1.74018	0.421406
1.75068	0.421025
1.75342	0.418282
1.76438	0.418067
1.76758	0.418067
1.79178	0.417399
1.79726	0.41586
1.80046	0.41586
1.80822	0.415464
1.81644	0.415218
1.82192	0.414827
1.82466	0.414459
1.8274	0.414052
1.83014	0.412968
1.83607	0.412968
1.84429	0.412968
1.85205	0.411793
1.85479	0.411456
1.85753	0.410696
1.86073	0.410696
1.86347	0.410696
1.86849	0.410349
1.87123	0.410038
1.87397	0.408848
1.88219	0.408503
1.88493	0.407938
1.88767	0.407491
1.90137	0.406407
1.90183	0.406407
1.90411	0.405748
1.90685	0.403606
1.90731	0.403606
1.90959	0.403175
1.91233	0.401726
1.91507	0.401091
1.91781	0.400666
1.92055	0.400372
1.92329	0.399361
1.92603	0.399007
1.93425	0.398728
1.93699	0.397414
1.94795	0.39633
1.95068	0.396081
1.95342	0.395714
1.95616	0.395366
1.96164	0.394991
1.9726	0.392864
1.97534	0.392486
1.97808	0.391154
1.99726	0.390674
2	0.389103
2.00548	0.388719
2.00822	0.388114
2.01096	0.386749
2.0137	0.385375
2.01689	0.385375
2.01918	0.384283
2.02466	0.38396
2.0274	0.383591
2.03014	0.383343
2.0411	0.382698
2.04384	0.381888
2.04977	0.381888
2.05205	0.381063
2.05479	0.38068
2.05753	0.38041
2.06301	0.379909
2.06895	0.379909
2.07123	0.378951
2.07671	0.378396
2.08493	0.377563
2.08539	0.377563
2.09041	0.377098
2.09863	0.376736
2.10411	0.376442
2.11507	0.375656
2.12055	0.373947
2.12329	0.373376
2.12877	0.372766
2.12922	0.372766
2.13151	0.372195
2.13699	0.371744
2.13744	0.371744
2.13973	0.371381
2.14292	0.371381
2.14521	0.369877
2.16164	0.369553
2.16712	0.369203
2.16758	0.369203
2.16986	0.367454
2.1726	0.366699
2.17808	0.364824
2.17854	0.364824
2.19452	0.364159
2.2	0.362757
2.21096	0.362021
2.2137	0.361496
2.22192	0.361076
2.22511	0.361076
2.2411	0.360845
2.24658	0.359982
2.25753	0.35937
2.27397	0.358919
2.27945	0.358534
2.29041	0.356759
2.29635	0.356759
2.30137	0.356336
2.30959	0.356029
2.32877	0.355223
2.33151	0.354561
2.33196	0.354561
2.33699	0.354124
2.33973	0.353476
2.34018	0.353476
2.35068	0.353151
2.35388	0.353151
2.35616	0.352064
2.36164	0.351675
2.36758	0.351675
2.3726	0.351115
2.38082	0.350531
2.38356	0.34771
2.3863	0.345923
2.39452	0.345482
2.39726	0.344267
2.39772	0.344267
2.40822	0.343419
2.42192	0.343046
2.42466	0.339953
2.43562	0.339679
2.45205	0.339383
2.45479	0.338041
2.47397	0.337243
2.47443	0.337243
2.47945	0.336504
2.49041	0.336185
2.51507	0.335303
2.51781	0.334942
2.52877	0.334468
2.53425	0.33407
2.53699	0.333701
2.53973	0.333292
2.54018	0.333292
2.54521	0.332961
2.55068	0.332609
2.55342	0.331789
2.57808	0.331459
2.58356	0.331014
2.58904	0.330677
2.5895	0.330677
2.59452	0.329174
2.6	0.328766
2.60274	0.327975
2.60548	0.327562
2.61096	0.327055
2.62192	0.326514
2.62466	0.326116
2.63014	0.323746
2.63288	0.322863
2.63562	0.322103
2.64703	0.322103
2.65753	0.321689
2.66301	0.321417
2.66575	0.321086
2.66621	0.321086
2.67945	0.320023
2.69589	0.319387
2.69635	0.319387
2.69909	0.319387
2.70137	0.318665
2.70411	0.317544
2.70959	0.317229
2.71781	0.315396
2.72329	0.31423
2.73196	0.31423
2.73425	0.31346
2.73699	0.312669
2.74018	0.312669
2.7484	0.312669
2.75388	0.312669
2.7589	0.312056
2.76712	0.310604
2.7863	0.310141
2.80822	0.309761
2.81644	0.308244
2.81963	0.308244
2.82192	0.30785
2.82466	0.306516
2.8274	0.306102
2.83607	0.306102
2.83836	0.305729
2.84384	0.30477
2.84429	0.30477
2.84658	0.303313
2.85753	0.302917
2.86575	0.302255
2.87123	0.301787
2.87397	0.300881
2.87945	0.300498
2.89315	0.29965
2.89635	0.29965
2.90137	0.299255
2.90411	0.298789
2.92329	0.298397
2.92922	0.298397
2.93196	0.298397
2.93973	0.297615
2.95068	0.297253
2.96164	0.296426
2.96438	0.295745
2.97534	0.295301
2.98356	0.295011
2.98904	0.294004
2.99178	0.291804
3	0.291221
3.00274	0.290666
3.00822	0.290236
3.0137	0.289653
3.03836	0.288721
3.0411	0.288381
3.04932	0.287736
3.05525	0.287736
3.05753	0.28608
3.06027	0.284814
3.06073	0.284814
3.06895	0.284814
3.11507	0.284564
3.11781	0.283505
3.12055	0.282813
3.12877	0.281686
3.13699	0.280303
3.15114	0.280303
3.15342	0.279813
3.16164	0.279169
3.16712	0.278339
3.16986	0.277882
3.17808	0.277303
3.18082	0.275923
3.18356	0.275628
3.19726	0.275151
3.20274	0.274083
3.2137	0.272852
3.21918	0.272495
3.21963	0.272495
3.22785	0.272495
3.26027	0.271791
3.26301	0.271314
3.27945	0.270928
3.29315	0.270108
3.30137	0.269576
3.31781	0.269379
3.32055	0.267996
3.33744	0.267996
3.35662	0.267996
3.4	0.26754
3.41096	0.266753
3.41644	0.265338
3.4274	0.264585
3.44977	0.264585
3.45251	0.264585
3.45479	0.263659
3.45753	0.261798
3.46575	0.260445
3.47123	0.260079
3.48539	0.260079
3.49589	0.259241
3.49863	0.258874
3.50959	0.257727
3.51233	0.256058
3.51781	0.255524
3.521	0.255524
3.52603	0.25396
3.53151	0.253519
3.53973	0.252451
3.54018	0.252451
3.54521	0.251714
3.55616	0.250924
3.5589	0.249331
3.56438	0.248714
3.5726	0.248296
3.58676	0.248296
3.60548	0.24789
3.60822	0.247514
3.61096	0.24689
3.61918	0.246391
3.62237	0.246391
3.62466	0.245487
3.63059	0.245487
3.63893	0.245487
3.66347	0.245487
3.67945	0.244867
3.69315	0.244325
3.69361	0.244325
3.69372	0.244325
3.70731	0.244325
3.72329	0.244011
3.74795	0.243554
3.75068	0.24284
3.7726	0.242138
3.78356	0.241691
3.81096	0.239385
3.81142	0.239385
3.82466	0.238961
3.83333	0.238961
3.85753	0.237546
3.86027	0.236547
3.86301	0.234834
3.88493	0.234342
3.89589	0.232361
3.90411	0.229991
3.90685	0.228612
3.90959	0.228169
3.92603	0.227292
3.93425	0.226866
3.93744	0.226866
3.94521	0.226485
3.95342	0.226114
3.96164	0.225461
3.96438	0.224629
3.96712	0.224172
3.96986	0.223742
3.9726	0.222942
3.97808	0.221804
3.98904	0.220764
3.99452	0.220384
4.01644	0.220004
4.02192	0.218174
4.02466	0.217699
4.03288	0.216183
4.03333	0.216183
4.05479	0.215789
4.05525	0.215789
4.06575	0.214232
4.07397	0.213818
4.07671	0.213488
4.08219	0.212996
4.08493	0.212626
4.09041	0.211944
4.09589	0.211266
4.10137	0.210179
4.10183	0.210179
4.10411	0.206693
4.10457	0.206693
4.11507	0.206228
4.12877	0.205383
4.13425	0.204883
4.16438	0.201898
4.16712	0.201502
4.17808	0.201105
4.1863	0.200444
4.2137	0.199981
4.22466	0.197607
4.22511	0.197607
4.23288	0.196894
4.25205	0.195845
4.26347	0.195845
4.26575	0.195396
4.28493	0.194391
4.29315	0.193938
4.30959	0.193047
4.31826	0.193047
4.33151	0.191098
4.33699	0.190738
4.36164	0.189471
4.39178	0.187674
4.39726	0.187208
4.4	0.185457
4.41963	0.185457
4.42466	0.185052
4.4411	0.18451
4.44429	0.18451
4.44932	0.184052
4.45479	0.183678
4.46301	0.18325
4.46575	0.182867
4.47717	0.182867
4.48539	0.182867
4.48767	0.182539
4.49315	0.182013
4.50137	0.181555
4.52603	0.180591
4.52877	0.179501
4.53425	0.178411
4.54247	0.177929
4.55388	0.177929
4.57032	0.177929
4.5758	0.177929
4.57854	0.177929
4.58676	0.177929
4.59452	0.177136
4.59726	0.174918
4.6	0.17266
4.60548	0.17221
4.60594	0.17221
4.63059	0.17221
4.63881	0.17221
4.65205	0.171459
4.66895	0.171459
4.68219	0.170736
4.69635	0.170736
4.70685	0.170255
4.70959	0.168197
4.72055	0.167814
4.76438	0.166949
4.76986	0.165629
4.77854	0.165629
4.82466	0.164562
4.8274	0.164068
4.84977	0.164068
4.87397	0.163721
4.87945	0.163248
4.90137	0.161264
4.97854	0.161264
5.00274	0.16073
5.01142	0.16073
5.04977	0.16073
5.16484	0.16073
5.18082	0.160123
5.29361	0.160123
5.29635	0.160123
5.34292	0.160123
5.34521	0.159712
5.34566	0.159712
5.35114	0.159712
5.35674	0.159712
5.37534	0.158338
5.38128	0.158338
5.38356	0.156822
5.40046	0.156822
5.45479	0.156359
5.46347	0.156359
5.47443	0.156359
5.48219	0.155751
5.48539	0.155751
5.49909	0.155751
5.52329	0.155182
5.56484	0.155182
5.5758	0.155182
5.59178	0.154114
5.59498	0.154114
5.60274	0.152043
5.6032	0.152043
5.61096	0.151469
5.61918	0.148613
5.63288	0.147672
5.63836	0.146854
5.66027	0.145742
5.66895	0.145742
5.67397	0.145016
5.67945	0.144399
5.71279	0.144399
5.71781	0.142213
5.73973	0.141279
5.79224	0.141279
5.81644	0.140782
5.84155	0.140782
5.86027	0.140426
5.86073	0.140426
5.86849	0.139117
5.87123	0.137666
5.87717	0.137666
5.87945	0.137094
5.90137	0.136583
5.92374	0.136583
5.95388	0.136583
5.96164	0.135626
5.97306	0.135626
5.97808	0.135008
5.9863	0.134556
5.98904	0.133429
5.99726	0.132907
6.0137	0.132015
6.03059	0.132015
6.08493	0.12958
6.09635	0.12958
6.11507	0.128427
6.12055	0.126605
6.1758	0.126605
6.19772	0.126605
6.23607	0.126605
6.25479	0.1247
6.27717	0.1247
6.29361	0.1247
6.31279	0.1247
6.34018	0.1247
6.3621	0.1247
6.39772	0.1247
6.40594	0.1247
6.42785	0.1247
6.45263	0.1247
6.46073	0.1247
6.55114	0.1247
6.6032	0.1247
6.70685	0.118666
6.71826	0.118666
6.79726	0.11808
6.82237	0.11808
6.85251	0.11808
6.91507	0.116591
7	0.113673
7.01644	0.112903
7.02511	0.112903
7.0274	0.112239
7.09087	0.112239
7.10731	0.112239
7.13973	0.10995
7.15388	0.10995
7.1621	0.10995
7.19452	0.108442
7.24703	0.108442
7.26027	0.105598
7.26301	0.104782
7.4	0.102724
7.40594	0.102724
7.42237	0.102724
7.49909	0.102724
7.51005	0.102724
7.52922	0.102724
7.53151	0.098952
7.53425	0.098103
7.54566	0.098103
7.55342	0.09719
7.58402	0.09719
7.62466	0.096012
7.66621	0.096012
7.79224	0.096012
7.80594	0.096012
7.83607	0.096012
7.8411	0.094478
7.86849	0.090879
7.97854	0.090879
7.98402	0.090879
8.0274	0.089742
8.03059	0.089742
8.06621	0.089742
8.13699	0.088586
8.14018	0.088586
8.17854	0.088586
8.18676	0.088586
8.2032	0.088586
8.20868	0.088586
8.27397	0.086065
8.27671	0.080516
8.31279	0.080516
8.31826	0.080516
8.32877	0.079235
8.39772	0.079235
8.4032	0.079235
8.41096	0.07224
8.41963	0.07224
8.47169	0.07224
8.49361	0.07224
8.51553	0.07224
8.54292	0.07224
8.5895	0.07224
8.69087	0.07224
8.77032	0.07224
8.9347	0.07224
8.95068	0.067893
9.10183	0.067893
9.10411	0.063385
9.321	0.063385
9.52374	0.063385
9.58676	0.063385
10.058	0.063385
10.1676	0.063385
10.2553	0.063385
10.3869	0.063385
10.4526	0.063385
10.7096	0.056926
10.9785	0.056926
12.0219	0.042336
12.0438	0.027798
13.2361	0.027798
13.2689	0.027798
16.5895	0.027798
0.00273973		0.999306
0.00547945		0.998683
0.00821918		0.99834
0.0109589		0.997605
0.0136986		0.996392
0.0164384		0.994636
0.0191781		0.992966
0.0219178		0.992018
0.0246575		0.98903
0.0273973		0.985501
0.030137		0.984537
0.0328767		0.981569
0.0356164		0.978134
0.0383562		0.977654
0.0410959		0.976553
0.0438356		0.974927
0.0465753		0.97174
0.0493151		0.969823
0.0520548		0.967725
0.0547945		0.965211
0.0575342		0.96318
0.060274		0.960646
0.0630137		0.958763
0.0657534		0.956366
0.0684932		0.95329
0.0712329		0.951665
0.0739726		0.949553
0.0767123		0.94681
0.0821918		0.945685
0.0849315		0.944101
0.0876712		0.941802
0.090411		0.940906
0.0931507		0.940086
0.0958904		0.936048
0.0986301		0.935652
0.10137		0.935289
0.10411		0.933741
0.106849		0.933379
0.109589		0.932816
0.112329		0.932302
0.115068		0.931035
0.117808		0.930807
0.120548		0.929558
0.123288		0.926952
0.126027		0.925187
0.128767		0.923736
0.131507		0.921283
0.134247		0.920248
0.136986		0.917421
0.139726		0.915602
0.142466		0.913872
0.145205		0.911624
0.147945		0.908993
0.150685		0.908254
0.153425		0.904412
0.156164		0.903981
0.158904		0.902448
0.161644		0.898018
0.164384		0.897625
0.167123		0.894364
0.169863		0.892462
0.172603		0.88944
0.175342		0.885727
0.178082		0.884845
0.180822		0.884039
0.183562		0.878262
0.186301		0.87727
0.189041		0.874985
0.191781		0.874216
0.194521		0.872928
0.19726		0.868249
0.2		0.864397
0.20274		0.859816
0.205479		0.85749
0.208219		0.856724
0.210959		0.855911
0.213699		0.854371
0.216438		0.852004
0.219178		0.850822
0.221918		0.849234
0.224658		0.847075
0.227397		0.845593
0.230137		0.839861
0.232877		0.83761
0.235616		0.835889
0.238356		0.834853
0.241096		0.834632
0.246575		0.834324
0.249315		0.832001
0.252055		0.828949
0.254795		0.827724
0.257534		0.82252
0.260274		0.820202
0.263014		0.819634
0.265753		0.818763
0.268493		0.81787
0.271233		0.81719
0.273973		0.816041
0.276712		0.807026
0.279452		0.806218
0.282192		0.805277
0.284932		0.803426
0.287671		0.802848
0.290411		0.802545
0.293151		0.802122
0.30137		0.801944
0.30411		0.800404
0.309589		0.800019
0.312329		0.799362
0.315068		0.798792
0.317808		0.798342
0.320548		0.796906
0.323288		0.794267
0.326027		0.793118
0.328767		0.792545
0.331507		0.792097
0.334247		0.789666
0.336986		0.785203
0.339726		0.784842
0.342466		0.783468
0.345205		0.783047
0.347945		0.78118
0.350685		0.776139
0.353425		0.772198
0.356164		0.771774
0.358904		0.770332
0.361644		0.769909
0.364384		0.765822
0.367123		0.765235
0.369863		0.764227
0.372603		0.759915
0.375342		0.75956
0.378082		0.758739
0.380822		0.757108
0.383562		0.755924
0.386301		0.754746
0.389041		0.750959
0.391781		0.750035
0.394521		0.747509
0.4		0.746547
0.40274		0.745522
0.405479		0.744638
0.408219		0.743304
0.410959		0.74238
0.413699		0.742149
0.416438		0.739417
0.419178		0.738419
0.421918		0.735713
0.424658		0.734775
0.427397		0.733782
0.430137		0.733047
0.432877		0.731401
0.435616		0.723498
0.438356		0.72226
0.441096		0.721334
0.443836		0.720787
0.449315		0.72039
0.454795		0.718499
0.457534		0.717954
0.460274		0.715722
0.460731		0.715722
0.463014		0.712812
0.465753		0.712574
0.471233		0.711561
0.473973		0.707833
0.476712		0.706395
0.479452		0.704113
0.482192		0.702789
0.484932		0.70172
0.487671		0.701449
0.490411		0.700824
0.493151		0.699318
0.49589		0.697957
0.50137		0.697208
0.506849		0.696755
0.507306		0.696755
0.509589		0.69605
0.512329		0.693881
0.517808		0.692707
0.520548		0.691133
0.523288		0.690674
0.526027		0.687652
0.528767		0.685111
0.531507		0.679935
0.534247		0.679337
0.536986		0.677373
0.537443		0.677373
0.539726		0.673248
0.542466		0.671838
0.545205		0.668312
0.547945		0.66747
0.550685		0.663154
0.553425		0.659538
0.556164		0.659103
0.558904		0.647238
0.561644		0.64533
0.564384		0.643749
0.567123		0.64351
0.572603		0.642783
0.575342		0.642108
0.578082		0.641805
0.580822		0.639456
0.583562		0.637571
0.586301		0.636326
0.589041		0.632828
0.591781		0.631845
0.594521		0.629113
0.59726		0.628561
0.6		0.628043
0.605479		0.626733
0.608219		0.624855
0.610959		0.621631
0.613699		0.620977
0.616438		0.620797
0.621918		0.619041
0.624658		0.615428
0.627397		0.614074
0.630137		0.612317
0.632877		0.612132
0.635616		0.611135
0.638356		0.610189
0.641096		0.609408
0.643836		0.608679
0.646575		0.607996
0.649315		0.606489
0.652055		0.605435
0.654795		0.603953
0.657534		0.603306
0.660274		0.601879
0.663014		0.600815
0.665753		0.600548
0.668493		0.599821
0.671233		0.597434
0.673973		0.59678
0.676712		0.591875
0.682192		0.591645
0.684932		0.591254
0.687671		0.589699
0.690411		0.588996
0.69589		0.588188
0.69863		0.582707
0.70137		0.582203
0.706849		0.581667
0.710046		0.581667
0.712329		0.581441
0.715068		0.581136
0.717808		0.580343
0.720548		0.579438
0.723744		0.579438
0.726027		0.578009
0.728767		0.577151
0.731507		0.576133
0.734247		0.574494
0.739726		0.567794
0.745205		0.566554
0.747945		0.56552
0.753425		0.564097
0.761644		0.563327
0.764384		0.562311
0.767123		0.561336
0.769863		0.557992
0.772603		0.557796
0.775342		0.557485
0.778082		0.55346
0.780822		0.551391
0.783562		0.551207
0.786301		0.550276
0.789041		0.550035
0.791781		0.549824
0.794521		0.548406
0.79726		0.544869
0.8		0.54401
0.805479		0.543529
0.808219		0.542233
0.810959		0.541853
0.813699		0.539607
0.816438		0.538245
0.819178		0.536782
0.821918		0.534933
0.824658		0.53326
0.830137		0.533053
0.832877		0.531765
0.838356		0.528124
0.841096		0.527461
0.846575		0.526385
0.849315		0.525585
0.852055		0.52337
0.854795		0.520642
0.857534		0.520415
0.860274		0.520225
0.863014		0.51864
0.865753		0.517675
0.868493		0.517077
0.876712		0.516373
0.879452		0.515771
0.882192		0.512989
0.890411		0.512731
0.893151		0.51175
0.89589		0.510801
0.89863		0.509399
0.90137		0.509035
0.90411		0.506111
0.909589		0.505376
0.912329		0.505136
0.915068		0.504906
0.920548		0.503692
0.923288		0.503079
0.926027		0.502832
0.928767		0.502148
0.931507		0.501145
0.934247		0.498853
0.936986		0.49666
0.939726		0.496046
0.942466		0.495818
0.942922		0.495818
0.945205		0.495508
0.947945		0.494382
0.950685		0.494135
0.953425		0.49347
0.956164		0.493227
0.958904		0.492996
0.961644		0.491898
0.964384		0.4896
0.967123		0.487597
0.969863		0.486005
0.972603		0.484689
0.975342		0.482868
0.978082		0.482586
0.980822		0.481784
0.986301		0.481092
0.989041		0.480122
0.991781		0.478148
0.994521		0.476826
0.99726		0.476633
1		0.475943
1.00274		0.473006
1.01096		0.472629
1.0137		0.472424
1.01644		0.469946
1.01918		0.469069
1.02192		0.468768
1.02466		0.462477
1.03288		0.460197
1.03562		0.458583
1.03836		0.457382
1.0411		0.455834
1.04384		0.454389
1.04658		0.454217
1.04932		0.453754
1.05205		0.449101
1.05479		0.448377
1.05753		0.44759
1.06575		0.447098
1.06849		0.445805
1.07123		0.445167
1.07397		0.440782
1.07671		0.440551
1.08219		0.438098
1.08767		0.437864
1.09315		0.437668
1.09589		0.43682
1.09863		0.436474
1.10137		0.43574
1.10411		0.435501
1.10685		0.435269
1.10959		0.434914
1.11233		0.434034
1.11279		0.434034
1.11507		0.431672
1.11781		0.43071
1.12055		0.430242
1.12329		0.429682
1.12603		0.429093
1.12877		0.428832
1.13425		0.428613
1.13699		0.427753
1.13973		0.427271
1.14247		0.426637
1.14795		0.426409
1.15068		0.426083
1.15342		0.425613
1.1589		0.425197
1.16164		0.424633
1.16438		0.424455
1.1726		0.424015
1.17534		0.422101
1.17808		0.421044
1.18082		0.420304
1.1863		0.419704
1.19452		0.417869
1.19726		0.417609
1.2		0.416214
1.20274		0.4159
1.20548		0.41568
1.2137		0.414175
1.21644		0.413582
1.21689		0.413582
1.22192		0.413325
1.22466		0.411357
1.2274		0.411061
1.23562		0.410394
1.23836		0.409053
1.24384		0.408473
1.24658		0.404023
1.25479		0.40328
1.25753		0.402917
1.26027		0.402214
1.27443		0.402214
1.27671		0.401502
1.27945		0.401007
1.28219		0.400145
1.28493		0.399611
1.28539		0.399611
1.28767		0.39841
1.29041		0.398207
1.30411		0.397791
1.30959		0.396451
1.31507		0.396208
1.31781		0.395832
1.32055		0.39516
1.32329		0.394249
1.32603		0.393282
1.33425		0.39244
1.33699		0.392113
1.33973		0.390934
1.34521		0.39058
1.34795		0.389419
1.3589		0.38901
1.36164		0.38882
1.36986		0.388268
1.37534		0.387443
1.37808		0.386321
1.38082		0.385976
1.38128		0.385976
1.38356		0.384836
1.38676		0.384836
1.38904		0.384537
1.39178		0.383709
1.39452		0.383531
1.39726		0.383049
1.4		0.382768
1.40822		0.380252
1.4137		0.379165
1.41644		0.378564
1.41918		0.37796
1.42192		0.377335
1.4274		0.375711
1.43288		0.374701
1.44384		0.372848
1.44658		0.372378
1.45205		0.371697
1.45479		0.37146
1.46027		0.371216
1.46301		0.368389
1.46575		0.367923
1.46849		0.367614
1.47123		0.367427
1.47945		0.367172
1.48767		0.36693
1.49041		0.364224
1.50411		0.363729
1.50959		0.36352
1.51233		0.35982
1.52877		0.359129
1.53151		0.358751
1.53699		0.358294
1.54521		0.357529
1.54795		0.357227
1.55342		0.356297
1.55616		0.354674
1.55662		0.354674
1.5589		0.353879
1.56164		0.353585
1.56758		0.353585
1.56986		0.35261
1.57534		0.350909
1.58082		0.350605
1.58904		0.350204
1.59452		0.350021
1.59726		0.349105
1.6		0.348561
1.60274		0.347574
1.6032		0.347574
1.61096		0.347174
1.61644		0.347002
1.61918		0.346348
1.62192		0.346022
1.62466		0.34577
1.63288		0.344524
1.63562		0.341875
1.6411		0.341622
1.65479		0.34141
1.65753		0.33844
1.65799		0.33844
1.66027		0.336552
1.67397		0.336331
1.67671		0.334877
1.67945		0.332817
1.68493		0.332606
1.69589		0.332174
1.69863		0.330198
1.69909		0.330198
1.70411		0.330006
1.70959		0.329485
1.71507		0.32891
1.72055		0.328357
1.72329		0.327455
1.72603		0.324472
1.72877		0.324266
1.73425		0.323975
1.73699		0.323151
1.73973		0.321546
1.74247		0.319512
1.75342		0.316721
1.7589		0.316502
1.76484		0.316502
1.76986		0.316239
1.77808		0.315527
1.78676		0.315527
1.78904		0.313603
1.79224		0.313603
1.79726		0.313316
1.80548		0.312896
1.81096		0.312463
1.8137		0.312126
1.8274		0.310988
1.83836		0.305626
1.8411		0.305317
1.84932		0.303791
1.86301		0.300972
1.86575		0.299511
1.86849		0.298893
1.87397		0.297429
1.88767		0.295237
1.89315		0.29506
1.89361		0.29506
1.89589		0.294008
1.91233		0.293482
1.91507		0.292267
1.92329		0.289773
1.93151		0.289302
1.94795		0.289012
1.95342		0.288017
1.95616		0.286863
1.9589		0.286131
1.96164		0.28584
1.96438		0.285065
1.96712		0.284111
1.96986		0.282387
1.97534		0.280696
1.9758		0.280696
1.97808		0.280215
1.9863		0.280028
1.99726		0.279437
2		0.279223
2.00274		0.276471
2.00822		0.275327
2.0137		0.275026
2.01644		0.274568
2.01918		0.27418
2.02466		0.27393
2.03014		0.273394
2.03288		0.272724
2.03836		0.272337
2.04658		0.271785
2.04977		0.271785
2.05753		0.271463
2.06301		0.271248
2.07123		0.27081
2.07397		0.269682
2.07671		0.269097
2.07945		0.26577
2.08493		0.265557
2.09315		0.264745
2.09863		0.263289
2.10137		0.262572
2.10411		0.261631
2.11781		0.25999
2.12055		0.259812
2.13699		0.259278
2.16164		0.258274
2.16438		0.257984
2.17534		0.257634
2.1863		0.257041
2.19178		0.256037
2.2		0.255633
2.20274		0.255165
2.21096		0.254503
2.21918		0.254207
2.22192		0.254023
2.22466		0.253455
2.23333		0.253455
2.24384		0.253048
2.25479		0.252572
2.26575		0.251674
2.27123		0.251255
2.27945		0.246471
2.28493		0.244676
2.31233		0.242884
2.31507		0.241466
2.31553		0.241466
2.33425		0.240735
2.33699		0.23984
2.33973		0.239645
2.34247		0.23899
2.34521		0.237943
2.35342		0.237313
2.35616		0.237072
2.3589		0.236829
2.37306		0.236829
2.38082		0.236133
2.39178		0.234922
2.39726		0.232492
2.40548		0.231707
2.41096		0.231041
2.4137		0.229933
2.42466		0.228556
2.42511		0.228556
2.45479		0.227836
2.46895		0.227836
2.47123		0.227527
2.47169		0.227527
2.47945		0.227333
2.48493		0.226944
2.49635		0.226944
2.50137		0.223971
2.51507		0.222322
2.51781		0.222058
2.52055		0.221658
2.53151		0.220611
2.5758		0.220611
2.57808		0.21937
2.58082		0.219097
2.5863		0.218823
2.58904		0.204803
2.59726		0.203674
2.60548		0.203
2.60822		0.202782
2.63014		0.202597
2.64658		0.202126
2.65525		0.202126
2.66849		0.201823
2.67397		0.201582
2.69041		0.200696
2.69315		0.200354
2.69863		0.200082
2.71781		0.199287
2.72329		0.197858
2.73151		0.197587
2.73973		0.196954
2.75068		0.196726
2.77032		0.196726
2.77808		0.196466
2.78082		0.195967
2.7863		0.19573
2.78904		0.194445
2.79726		0.193779
2.80274		0.193579
2.80548		0.193295
2.82192		0.192822
2.84658		0.192585
2.84932		0.192345
2.85205		0.192135
2.86027		0.191333
2.87397		0.190505
2.87671		0.190303
2.89863		0.19006
2.90411		0.181718
2.90457		0.181718
2.91005		0.181718
2.91279		0.181718
2.91781		0.18085
2.93425		0.180486
2.9347		0.180486
2.94247		0.180305
2.95068		0.17961
2.95342		0.178855
2.95616		0.1786
2.96164		0.176422
2.9726		0.175667
2.97306		0.175667
2.9863		0.175396
2.98904		0.174877
2.99452		0.17413
2.99726		0.173714
3.00822		0.173491
3.04658		0.172328
3.04977		0.172328
3.07671		0.171473
3.08219		0.170152
3.09041		0.169683
3.09589		0.16909
3.10137		0.168473
3.11233		0.16786
3.11781		0.167619
3.14247		0.166388
3.15342		0.165764
3.18082		0.165466
3.18356		0.164239
3.19178		0.163316
3.19452		0.163108
3.20868		0.163108
3.21096		0.161922
3.22237		0.161922
3.2274		0.161698
3.23014		0.161171
3.24429		0.161171
3.25479		0.158065
3.27397		0.157291
3.28219		0.155347
3.28493		0.155074
3.29315		0.153839
3.29635		0.153839
3.30183		0.153839
3.31233		0.153013
3.33151		0.152044
3.33973		0.150873
3.3726		0.149703
3.37306		0.149703
3.38356		0.149419
3.39452		0.149135
3.39498		0.149135
3.41096		0.148754
3.41918		0.145414
3.42237		0.145414
3.46575		0.145014
3.46849		0.144712
3.50137		0.144493
3.52603		0.143957
3.53699		0.143736
3.5589		0.143314
3.56438		0.140443
3.5726		0.139134
3.57808		0.138905
3.57854		0.138905
3.59452		0.138568
3.6		0.137687
3.60046		0.137687
3.60822		0.13687
3.63288		0.136551
3.64658		0.136091
3.66027		0.135728
3.66301		0.135081
3.66575		0.134204
3.67123		0.134019
3.70411		0.133697
3.73699		0.133324
3.74247		0.133116
3.76164		0.131298
3.76484		0.131298
3.76986		0.13079
3.7863		0.130541
3.81689		0.130541
3.83562		0.130332
3.86575		0.130108
3.87717		0.130108
3.88493		0.129876
3.89315		0.129559
3.92329		0.129334
4.03059		0.129334
4.05479		0.128703
4.07945		0.12784
4.08219		0.127423
4.10685		0.126639
4.11233		0.125568
4.12374		0.125568
4.14795		0.125294
4.26027		0.124956
4.28219		0.124532
4.32877		0.123285
4.3347		0.123285
4.3726		0.122854
4.37534		0.122518
4.38356		0.122221
4.39452		0.121726
4.40822		0.121094
4.4137		0.120655
4.42237		0.120655
4.44703		0.120655
4.45525		0.120655
4.46347		0.120655
4.47945		0.119468
4.50731		0.119468
4.56712		0.119152
4.6137		0.118829
4.61918		0.117183
4.63836		0.116833
4.67123		0.116083
4.68539		0.116083
4.69041		0.11573
4.71233		0.115294
4.74247		0.113793
4.76164		0.113542
4.76986		0.11329
4.82785		0.11329
4.84932		0.110372
4.85753		0.109814
4.90137		0.109174
4.92603		0.106888
4.9589		0.105207
5		0.104625
5.07123		0.104365
5.07991		0.104365
5.10137		0.103774
5.16712		0.103231
5.16986		0.102929
5.20046		0.102929
5.20548		0.102061
5.22192		0.101053
5.24703		0.101053
5.25753		0.099581
5.26621		0.099581
5.28219		0.098735
5.30959		0.097506
5.34247		0.096394
5.35068		0.095165
5.35388		0.095165
5.45251		0.095165
5.46301		0.093948
5.47945		0.092979
5.49361		0.092979
5.53425		0.091414
5.54247		0.09112
5.59726		0.090887
5.62192		0.090557
5.67945		0.08961
5.74795		0.08856
5.76164		0.088295
5.78356		0.086884
5.78904		0.086196
5.8032		0.086196
5.84155		0.086196
5.87443		0.086196
5.88767		0.085923
5.90731		0.085923
5.91005		0.085923
5.95114		0.085923
6.00594		0.085923
6.04155		0.085923
6.1347		0.085923
6.14795		0.0849
6.16986		0.083477
6.22237		0.083477
6.25753		0.082182
6.26027		0.081735
6.27123		0.079852
6.27717		0.079852
6.33425		0.079462
6.4274		0.078365
6.43288		0.074887
6.46575		0.074613
6.48493		0.074336
6.52603		0.07108
6.59772		0.07108
6.60594		0.07108
6.60822		0.070716
6.6411		0.070355
6.71005		0.070355
6.71826		0.070355
6.73425		0.069005
6.75662		0.069005
6.79178		0.068445
6.84155		0.068445
6.85525		0.068445
6.91233		0.068146
6.95936		0.068146
7.00822		0.067311
7.12603		0.066448
7.14795		0.066108
7.18356		0.064239
7.20868		0.064239
7.22466		0.063613
7.29909		0.063613
7.30731		0.063613
7.32374		0.063613
7.34292		0.063613
7.38402		0.063613
7.41963		0.063613
7.54566		0.063613
7.6		0.063148
7.61416		0.063148
7.65205		0.06277
7.66073		0.06277
7.69909		0.06277
7.72922		0.06277
7.75388		0.06277
7.76986		0.060333
7.80822		0.059296
7.82511		0.059296
7.85799		0.059296
7.87397		0.058584
7.91279		0.058584
7.92877		0.0562
7.95936		0.0562
8.03607		0.0562
8.06849		0.055542
8.12648		0.055542
8.1621		0.055542
8.19498		0.055542
8.23288		0.050231
8.31826		0.050231
8.34292		0.050231
8.38128		0.050231
8.43333		0.050231
8.54292		0.050231
8.55662		0.050231
8.71279		0.050231
8.71826		0.050231
8.7484		0.050231
8.92374		0.050231
8.93744		0.050231
8.95342		0.046323
8.9758		0.046323
8.97854		0.046323
9.09863		0.045725
9.15068		0.044331
9.15662		0.044331
9.33973		0.043383
9.5726		0.042628
10.058		0.042628
10.0772		0.042628
10.5758		0.042628
10.6333		0.042628
[truncated: 7 more rows]

## Sheet: 2A
Hepatosphere number				Hepatosphere diameter (µm)
Control	NH4Cl			Control	NH4Cl
48	96			110	240
57	103			200	305
46	94			180	270

## Sheet: 2B
Hepatosphere number				Hepatosphere diameter (µm)
Control	NH4Cl			Control	NH4Cl
54	130			170	275
48	98			120	470
58	120			140	450

## Sheet: 2C
Hepatosphere number				Hepatosphere diameter (µm)
Control	NH4Cl			Control	NH4Cl
121	315			80	170
97	240			130	215
163	255			95	256

## Sheet: 2D
Control	NH4Cl
0.82928	8.10002
0.966008	5.2215
1.2483	5.53046

## Sheet: 2E
Control	NH4Cl
1.05242	2.41909
0.977173	2.20215
0.972386	2.22272

## Sheet: 2F
Control	NH4Cl
1.09	1.54
0.99	1.53
0.99	1.52

## Sheet: 2G
Control	NH4Cl
1	1.28
0.99	1.28
1	1.24

[truncated: 39 more sheets: 2H, 2I, 3C, 3D, 3E, 3F, 4A, 4B, 4C, 4D, 4E, 5A, 5B, 5C, 5D, 5E, 6B, 6C, 6D, 6E …]
